# Supplementary material for: Datasets of social capital and business performance in the Nigerian informal sector
Source: Data Brief. 2021 Feb 27;35:106918. doi: 10.1016/j.dib.2021.106918 (PMC7966821; doi:10.1016/j.dib.2021.106918)
Supplement: Supplementary file 1 [file mmc1.csv]

Gender	Age	DurationOfFirmExistence	OwnershipStructure	OwnershipType	FirmIndustry	BusinessEngagementLevel	FirmEmployeeSize	ISCFF1	ISCFF2	ISCFF3	ISCFF4	ISCFF5	ISCFF6	ISCFF7	ISCFF8	ISCFF9	ISCPE1	ISCPE2	ISCPE3	ESC1	ESC2	ESC3	ESC4	ESC5	ESC6	ESC7	ESC8	FP1	FP2	FP3	FP4	NFP1	NFP2	NFP3	NFP4	NFP5	NFP6	NFP7
1	2	1	1	2	2	1	1	5	3	5	5	4	4	5	5	4	3	3	3	5	5	5	4	4	4	4	4	3	3	3	3	4	4	4	4	5	5	4
2	3	2	1	2	4	1	1	4	2	4	4	4	4	4	4	4	3	3	3	5	5	5	4	4	4	5	5	4	4	4	4	4	4	3	3	4	4	4
2	3	3	2	2	3	1	1	2	2	4	4	4	4	4	5	2	4	4	5	5	5	5	4	4	4	5	5	3	3	4	4	4	4	5	5	5	5	5
2	3	2	1	2	4	1	2	2	2	4	4	4	4	5	4	3	3	3	3	5	5	4	4	4	4	4	4	5	5	4	4	5	5	5	4	4	4	4
2	2	1	1	2	3	1	1	2	3	4	4	4	4	5	5	2	3	4	3	5	5	4	4	5	3	4	4	4	4	4	4	3	3	3	4	4	4	4
2	3	2	1	2	4	1	2	2	2	5	5	5	5	4	4	2	3	3	3	5	5	5	5	4	4	5	5	4	4	3	5	4	4	3	5	5	4	3
2	3	3	2	1	1	1	1	4	2	4	5	5	5	4	4	2	4	4	5	5	5	5	4	4	3	5	4	3	3	4	4	5	5	5	4	4	5	5
1	2	1	2	2	4	2	1	2	2	4	4	4	4	4	4	2	5	4	4	5	5	4	4	4	4	5	5	3	3	3	4	3	3	3	3	3	4	4
2	2	1	1	2	4	1	1	4	2	4	4	4	4	4	4	4	3	2	3	5	5	5	5	5	4	5	5	4	4	4	3	4	4	4	4	3	3	3
2	3	2	2	2	1	2	2	2	2	4	4	5	5	4	4	3	4	4	3	5	5	5	4	4	4	5	4	4	4	4	5	4	4	4	4	5	5	5
1	3	3	1	2	3	1	1	2	4	5	5	4	4	4	4	2	3	4	3	5	5	5	5	4	4	4	4	4	4	4	4	4	4	4	4	5	5	5
2	3	3	1	1	4	2	3	5	3	4	4	4	4	4	4	4	3	4	3	5	5	5	4	4	4	5	5	4	4	5	5	5	5	5	4	4	5	5
1	3	3	1	2	2	1	3	2	4	4	4	4	4	4	4	3	3	5	3	5	5	5	4	4	5	5	4	5	5	5	5	5	5	4	4	5	5	4
2	3	2	1	1	4	1	2	4	4	5	5	5	5	4	4	3	4	5	4	4	2	4	4	4	4	5	5	4	4	4	4	4	4	4	3	3	4	4
2	2	1	1	2	4	2	2	2	2	4	4	5	5	4	4	2	3	4	3	5	5	5	4	4	4	5	5	3	3	3	4	3	3	3	3	4	4	3
2	3	2	1	2	3	1	2	2	2	5	5	4	4	4	4	4	3	4	3	5	5	4	4	5	4	5	5	4	4	4	5	4	4	3	3	3	5	5
2	3	3	2	1	2	1	1	4	2	4	4	4	4	4	4	2	4	5	4	5	5	4	4	3	2	5	5	4	4	3	4	3	2	4	2	5	5	5
2	3	2	1	2	4	2	1	2	3	4	4	4	4	4	4	2	5	4	5	5	5	5	4	5	4	5	4	3	3	4	4	3	3	2	3	2	4	5
1	3	4	1	2	4	1	2	2	2	4	4	4	4	4	4	4	5	5	5	5	5	5	4	4	3	4	4	3	3	4	5	4	4	5	4	3	4	5
2	3	3	1	2	3	1	1	2	2	4	4	4	4	4	4	2	3	4	3	5	5	5	5	5	4	5	5	3	3	3	4	3	3	3	4	4	4	3
1	3	2	1	2	4	1	1	4	2	4	4	4	4	4	4	4	3	4	3	5	5	5	4	4	4	5	4	4	4	3	5	3	3	4	5	4	3	5
2	3	4	2	2	3	1	2	2	4	4	4	4	4	4	4	4	4	5	4	5	5	5	5	4	4	5	4	4	4	4	4	5	4	5	4	4	3	5
1	3	3	1	2	4	2	2	2	2	4	4	5	4	4	4	5	3	4	4	5	5	5	5	5	3	4	4	3	3	2	3	2	2	3	3	4	4	5
1	2	1	1	2	3	1	1	2	3	4	4	4	4	4	4	2	2	3	5	3	5	5	4	4	4	4	5	5	4	4	4	3	3	3	4	3	3	4
1	3	2	2	1	4	1	1	4	2	4	4	4	4	4	4	4	4	5	4	5	5	5	4	4	4	5	5	3	3	4	4	3	3	4	4	4	5	5
2	3	3	1	2	2	1	1	2	2	4	4	5	5	4	4	3	3	4	3	5	4	4	4	4	3	4	4	3	3	4	4	3	4	4	4	3	4	4
2	2	1	1	1	4	1	1	4	2	4	4	4	4	5	4	4	4	4	4	5	5	5	5	4	4	5	5	3	3	3	4	4	4	5	5	5	5	5
2	3	2	1	2	3	1	1	2	2	4	4	4	5	5	4	2	3	4	3	5	4	4	4	4	4	4	4	3	3	4	4	3	3	3	3	4	4	3
1	2	1	1	1	4	2	1	4	3	5	4	4	4	4	4	4	4	4	4	5	4	4	4	4	4	4	4	3	3	2	3	2	2	3	3	3	3	4
2	3	3	1	2	4	1	1	2	2	4	4	4	4	4	4	2	3	5	3	5	5	4	4	4	4	4	4	3	3	4	5	3	3	4	4	5	5	3
1	2	2	1	2	4	1	1	2	2	4	4	4	4	5	4	2	3	5	3	5	5	4	4	4	4	5	5	3	3	4	4	3	3	3	4	4	4	3
2	3	3	1	1	3	1	1	4	2	4	4	4	4	4	4	4	4	5	3	5	5	5	4	4	4	3	2	3	3	4	4	4	4	4	3	3	4	4
2	3	2	1	2	1	1	1	4	3	4	4	4	4	4	4	4	3	3	2	5	5	5	4	4	4	5	4	3	3	4	5	3	3	4	5	3	4	5
2	3	2	1	2	4	2	2	2	2	5	5	4	4	4	4	3	3	2	4	4	4	4	4	4	3	4	4	3	3	4	4	4	4	4	4	4	4	4
1	2	1	1	2	1	2	2	4	4	4	5	5	4	4	3	4	3	5	5	5	5	4	4	3	2	4	4	3	3	4	4	3	3	3	3	4	4	4
2	3	2	1	2	2	1	1	2	2	2	2	4	4	4	2	2	3	5	3	4	4	5	4	4	2	4	4	3	4	3	2	2	2	3	3	2	3	3
1	3	1	1	1	4	1	2	4	2	4	4	4	4	4	4	2	3	4	3	5	5	5	4	4	4	4	4	4	4	4	4	4	4	4	4	4	4	4
2	3	3	1	2	4	1	1	1	1	5	5	5	5	4	4	1	3	4	3	5	5	5	4	4	4	5	5	4	4	4	4	4	4	5	5	4	4	4
1	2	1	1	2	1	1	3	1	4	4	4	4	4	4	2	3	4	3	5	5	4	4	5	4	5	5	5	4	4	4	4	3	3	3	3	4	4	4
1	3	2	1	2	3	1	1	2	2	4	4	4	4	5	4	3	3	4	3	5	5	4	4	5	4	4	4	3	3	4	5	3	3	3	4	4	5	5
2	3	4	1	2	4	1	1	2	2	4	4	4	4	4	4	3	3	5	2	5	4	4	4	4	3	4	4	3	3	4	4	3	3	4	4	4	5	5
1	3	1	1	2	4	1	1	2	2	4	4	4	4	4	4	2	3	5	3	4	4	5	5	4	4	5	5	3	3	3	4	3	3	3	4	4	4	5
1	3	2	1	2	3	1	1	2	2	4	4	4	5	5	5	2	3	4	3	5	5	5	4	4	4	5	5	4	3	4	3	4	3	4	3	4	5	3
2	3	2	1	2	2	2	2	2	2	4	4	4	4	4	4	3	3	4	2	5	5	4	4	4	4	5	5	5	5	4	3	5	5	4	4	3	3	3
2	1	1	3	1	4	2	1	5	5	4	5	4	4	4	5	4	3	1	2	3	2	2	3	3	2	5	4	3	2	2	1	2	3	5	4	3	4	4
2	3	2	1	2	4	1	2	2	2	5	5	4	4	4	4	3	3	4	3	5	5	5	4	4	5	5	5	4	4	4	4	4	4	4	4	5	5	5
1	2	1	1	2	3	1	1	2	2	2	4	4	4	4	4	3	3	4	3	5	5	5	4	4	4	5	5	3	3	4	4	4	4	4	5	5	5	5
2	3	2	1	2	4	1	2	2	2	4	4	4	4	4	4	2	3	4	3	5	5	5	5	4	4	4	4	4	4	5	5	4	4	4	4	5	5	5
1	3	2	1	2	4	1	1	2	2	4	4	5	5	4	4	3	3	4	3	5	5	4	4	4	4	5	5	3	3	3	4	3	3	3	4	4	4	4
2	3	3	1	2	4	1	1	2	2	4	4	4	4	4	4	2	3	4	3	5	5	4	4	4	5	5	5	3	3	3	3	3	3	3	4	4	4	4
2	3	2	1	1	3	1	1	4	2	4	4	4	4	4	4	3	4	5	4	5	5	4	4	5	4	5	4	4	4	3	4	3	3	4	4	3	4	4
2	2	1	1	2	4	1	1	2	2	4	4	4	4	4	4	3	3	4	3	5	5	5	5	4	4	5	5	3	3	3	4	4	4	4	3	4	4	4
2	3	2	1	2	4	1	1	2	2	4	4	4	4	4	4	3	3	4	3	5	5	5	5	4	4	5	4	5	5	5	5	5	5	4	4	4	5	5
2	3	2	1	2	1	1	1	2	2	4	4	5	5	5	4	3	3	4	3	5	5	5	5	4	3	5	4	4	4	4	4	3	3	3	3	4	4	4
1	2	1	1	2	1	1	1	2	2	4	4	4	4	5	4	3	3	4	3	5	5	5	5	4	4	5	4	3	4	4	4	4	4	4	4	5	5	4
2	3	2	2	2	3	1	2	2	4	4	4	4	4	4	3	4	3	4	5	5	5	4	4	4	5	4	4	4	4	5	5	5	4	4	5	5	4	4
2	3	3	1	2	2	1	1	2	2	4	4	5	5	5	4	3	3	5	3	5	5	4	4	4	3	4	4	3	3	4	4	4	4	4	4	4	4	4
2	3	2	1	2	4	2	1	2	2	5	5	4	4	4	4	3	3	2	5	5	5	5	4	4	5	4	4	4	4	4	5	5	4	4	4	4	5	5
2	3	3	2	1	4	2	3	4	2	4	4	4	4	4	3	4	3	4	5	5	4	4	4	4	3	4	4	4	4	4	4	4	4	3	3	4	4	5
1	3	3	1	2	3	1	1	2	2	4	4	4	4	4	3	3	3	3	3	5	5	5	5	5	4	5	4	4	4	5	5	4	4	4	5	5	5	5
2	2	1	1	2	4	2	1	3	3	5	4	4	5	5	3	3	3	5	2	5	5	4	4	4	3	4	3	4	4	4	4	3	3	3	3	3	4	4
1	3	3	1	2	2	1	2	1	1	4	4	4	4	4	4	3	2	5	4	5	5	4	4	4	4	5	4	3	3	3	4	3	3	3	3	3	4	4
1	3	2	1	1	3	1	2	2	4	4	4	5	5	4	5	4	4	5	5	5	5	5	4	4	5	4	3	3	4	4	2	3	3	3	4	4	4	4
1	3	2	1	2	1	2	1	1	1	4	4	4	4	4	3	3	3	5	3	5	5	5	4	4	4	5	4	4	4	4	4	5	5	4	5	4	5	5
1	3	3	2	1	4	1	2	4	3	4	4	4	4	4	4	3	3	4	4	5	5	4	4	4	4	5	4	4	4	4	4	4	4	4	4	5	5	4
2	3	2	1	1	4	1	2	4	3	4	4	4	4	4	4	3	3	4	3	5	5	5	4	4	4	5	4	3	3	3	3	3	3	3	3	4	4	4
2	3	3	1	2	2	1	2	2	2	4	4	4	4	5	4	2	4	4	4	5	5	5	5	4	4	4	4	4	4	3	4	4	4	4	4	5	5	5
1	2	2	1	2	4	1	1	2	2	4	5	4	4	4	4	3	3	4	3	5	5	5	5	4	4	5	5	3	3	3	4	4	4	4	4	4	4	4
2	3	2	1	2	1	1	2	2	2	4	4	4	5	5	4	3	3	4	3	5	5	4	4	4	4	5	4	4	4	4	5	4	4	5	5	5	5	5
2	2	1	1	2	2	2	1	2	2	4	4	5	5	5	4	3	3	4	5	5	5	5	4	4	4	5	4	4	4	4	5	5	5	4	4	3	5	5
2	3	3	2	1	4	2	1	4	2	4	4	4	4	4	4	2	5	3	4	5	5	5	5	4	4	4	4	3	3	4	3	3	3	3	4	4	3	4
1	3	2	1	2	3	1	2	2	2	4	4	4	4	4	4	3	3	5	3	4	4	4	4	5	4	4	4	4	4	5	5	5	5	5	5	5	4	5
2	3	3	1	2	4	1	1	2	2	4	4	4	4	4	4	3	3	5	3	5	5	5	4	4	4	5	4	4	4	5	5	5	5	5	4	5	5	5
2	3	2	2	2	2	2	1	2	2	4	4	4	4	4	4	3	4	5	3	5	5	5	4	4	4	5	4	4	4	3	4	4	4	4	3	3	4	5
2	3	2	1	2	4	1	1	2	2	4	4	4	5	5	4	3	3	4	3	5	5	4	4	4	4	5	5	4	4	5	5	4	4	4	5	5	5	5
1	2	1	1	2	1	1	1	2	2	4	4	4	4	4	3	3	4	2	3	5	5	5	4	4	4	4	4	4	4	4	4	4	4	4	4	5	5	5
1	3	2	1	2	2	2	2	2	2	4	4	4	4	4	4	3	3	5	3	5	5	5	5	4	4	5	4	4	4	4	4	4	4	4	5	5	5	5
2	3	2	1	2	4	1	1	2	2	4	4	4	4	4	4	3	3	3	3	5	5	5	4	4	4	5	4	4	4	4	5	5	5	5	5	5	5	5
1	2	1	1	2	4	1	1	2	2	5	5	5	5	5	4	2	4	4	3	5	5	4	4	4	3	4	4	3	3	3	4	3	3	3	3	4	4	4
1	2	1	1	2	3	1	1	2	2	4	4	4	4	4	4	2	3	3	3	5	5	5	5	4	4	4	4	3	3	3	3	4	4	4	4	4	4	4
1	3	2	2	1	4	1	3	4	3	5	5	5	5	4	4	2	4	5	3	4	4	4	4	4	4	4	4	4	4	4	4	4	4	4	4	4	5	5
2	3	3	1	2	3	2	1	2	2	4	4	4	4	4	4	3	3	4	3	5	5	4	4	4	4	5	5	4	4	5	4	4	4	4	5	5	4	5
1	2	1	2	2	4	1	1	2	2	4	4	4	4	4	4	2	5	4	5	5	5	4	4	4	4	5	4	3	3	4	4	3	3	3	4	4	4	5
2	3	3	1	2	4	1	3	2	3	4	4	4	4	4	2	2	3	5	3	4	4	4	4	4	4	4	4	4	4	4	4	5	5	4	4	4	4	5
1	2	1	1	1	1	1	1	4	2	5	4	4	4	4	5	3	5	4	5	5	5	4	4	4	4	4	4	3	3	4	4	3	3	4	4	3	3	4
1	3	3	1	2	3	2	2	2	2	4	4	4	4	4	2	2	3	4	3	5	5	5	5	4	4	5	4	4	4	4	4	4	4	4	5	5	5	5
2	3	3	1	1	4	1	1	4	2	4	4	4	4	4	4	3	4	4	3	5	5	5	4	4	4	5	4	3	3	3	4	3	3	3	3	4	4	4
2	2	1	2	2	4	1	2	2	2	4	4	4	4	4	4	3	3	5	3	5	5	5	4	4	4	5	4	4	4	4	4	5	5	4	4	5	5	5
1	2	1	1	2	2	1	1	2	2	3	4	4	4	4	3	3	3	5	3	5	5	4	4	4	2	5	4	4	4	4	4	4	4	4	4	4	4	4
1	3	3	1	2	4	1	1	2	2	4	5	5	4	4	5	3	2	4	3	5	5	5	5	4	4	5	5	4	4	4	5	4	4	4	5	5	5	5
2	2	2	1	2	4	2	2	2	2	4	4	5	5	4	4	2	3	4	3	5	5	5	4	4	4	5	4	4	4	4	5	4	4	4	5	5	5	5
2	3	3	1	2	1	1	1	2	2	4	4	4	4	4	2	2	4	3	3	5	5	5	5	4	4	5	4	4	4	4	3	4	4	4	4	4	5	5
2	2	1	2	2	3	1	1	2	2	5	5	5	4	4	4	2	5	4	3	5	5	5	5	4	4	5	5	4	4	4	3	4	4	3	3	4	4	4
1	3	3	2	2	4	1	2	2	2	5	5	5	4	4	4	3	3	4	5	5	5	5	5	4	4	5	5	3	3	4	4	3	3	3	3	4	4	4
1	3	2	1	1	3	1	1	4	3	4	4	4	5	5	4	2	3	4	3	5	5	5	5	4	4	5	5	4	4	4	4	4	4	4	4	5	5	5
1	2	2	1	2	4	1	1	2	2	5	5	5	5	4	4	3	4	4	3	5	5	5	4	4	5	5	5	4	4	4	5	5	5	5	5	5	5	5
2	3	3	1	2	3	1	2	2	2	4	4	5	5	5	4	3	3	5	3	5	5	5	5	4	4	5	4	3	3	4	4	4	4	4	5	5	4	5
2	3	3	2	1	4	1	2	5	4	4	4	5	5	4	4	3	5	3	4	5	5	5	5	4	4	5	5	5	5	5	5	4	4	4	4	5	5	5
1	2	1	1	1	2	2	3	4	2	4	4	4	4	4	4	3	4	4	3	5	5	4	4	4	5	5	5	4	4	4	4	4	4	5	5	4	5	5
2	3	3	1	2	1	2	2	2	2	4	4	4	5	5	4	4	3	3	3	3	2	3	3	2	1	5	5	4	4	4	5	4	4	4	5	5	5	4
1	2	3	2	2	4	2	2	2	1	4	4	5	4	5	4	5	4	4	5	3	5	3	4	4	4	4	4	3	3	4	4	3	3	3	3	4	4	5
1	3	3	1	2	4	1	2	4	2	4	4	4	4	4	4	3	4	5	3	5	5	5	5	5	5	5	5	4	4	4	4	4	4	4	3	4	4	4
1	2	2	1	1	2	2	3	3	4	4	4	5	5	5	4	2	3	4	5	3	3	5	5	5	4	5	5	4	4	4	4	4	4	4	4	5	5	5
2	3	3	1	2	4	1	2	5	2	5	5	5	5	5	4	2	3	4	3	5	5	5	5	4	4	5	4	4	4	4	4	4	4	3	4	3	4	4
1	3	3	1	2	3	2	1	2	2	4	4	4	4	4	4	3	3	5	3	5	5	4	4	4	4	5	4	4	4	4	5	4	4	4	5	4	5	5
1	3	2	1	1	4	1	2	4	3	4	4	4	5	5	4	3	3	5	3	3	4	5	5	4	4	5	5	3	3	3	3	3	3	3	4	4	4	4
1	2	1	1	2	4	2	2	2	2	4	4	5	5	5	4	3	3	5	3	5	5	5	5	4	4	5	5	3	3	4	3	4	4	4	3	3	3	4
1	2	1	1	2	3	1	1	2	2	4	4	4	4	4	2	2	3	4	3	5	5	5	5	4	4	5	5	4	4	4	4	4	4	4	5	5	5	5
1	3	3	1	2	4	1	1	3	4	4	4	4	4	4	4	2	3	5	3	5	5	5	5	5	5	5	5	4	4	4	4	5	5	5	4	4	4	5
1	3	3	2	1	4	1	2	3	4	5	4	4	4	4	4	2	4	3	5	4	3	5	5	5	5	5	5	4	4	4	4	5	5	5	4	4	4	5
2	2	3	1	2	2	1	2	2	2	4	4	4	5	5	4	4	3	5	3	5	5	5	5	4	4	5	5	4	4	4	5	4	4	4	5	5	5	4
1	2	1	1	2	4	2	1	3	5	4	5	5	5	5	4	2	3	4	3	4	4	5	5	5	5	5	5	4	4	4	4	4	4	4	4	4	4	4
1	3	3	1	1	4	1	2	5	2	4	4	5	5	4	4	3	3	5	3	5	5	5	5	4	4	5	5	3	3	3	4	3	3	3	3	4	3	4
2	2	2	2	2	3	1	2	4	2	4	4	4	4	4	3	2	4	4	4	5	5	4	4	4	4	5	5	4	4	4	5	4	4	4	4	4	4	5
1	3	3	1	2	4	2	2	2	2	2	4	4	4	4	2	2	3	4	3	5	5	5	5	4	4	5	5	3	3	4	4	3	3	4	4	4	5	5
2	2	3	1	2	2	1	2	2	2	5	5	5	5	5	4	2	3	4	3	5	5	5	5	4	4	5	5	4	4	4	3	4	4	4	3	4	4	5
2	3	3	1	1	4	2	2	3	5	4	5	5	5	5	4	2	3	4	3	5	5	5	4	4	5	5	4	3	3	4	4	3	3	3	4	4	4	5
1	3	3	1	2	3	1	1	4	3	5	5	4	4	4	4	3	4	5	3	5	5	4	4	4	4	5	2	4	4	4	4	4	4	4	5	3	4	5
2	2	1	2	2	4	1	1	5	3	4	4	4	5	5	5	2	3	4	3	4	3	4	5	5	2	4	5	4	4	4	3	4	4	4	4	5	5	5
1	3	2	1	2	4	2	2	2	2	5	5	4	4	5	5	2	3	4	3	5	5	4	5	5	4	5	4	3	3	4	3	3	3	4	4	3	4	5
1	2	1	1	2	3	2	1	4	3	5	5	5	4	4	3	3	3	5	3	5	5	4	5	4	3	5	5	3	3	3	3	3	3	3	4	3	4	3
2	3	3	1	1	4	1	2	3	2	5	5	4	4	4	5	3	4	4	3	5	5	5	4	4	4	5	5	3	3	4	4	3	3	3	4	4	3	5
2	3	3	1	2	3	1	2	2	2	4	4	4	5	5	4	2	3	4	3	5	5	5	4	4	4	5	5	3	3	4	4	3	3	4	4	3	3	5
1	3	2	2	2	4	2	2	2	2	5	5	5	4	4	4	4	5	4	5	5	5	5	5	4	4	5	5	3	3	4	3	3	3	3	4	3	4	5
2	2	1	1	2	4	2	1	2	4	5	5	5	5	4	4	2	4	4	3	5	5	5	4	5	4	5	5	4	4	3	4	3	3	4	4	3	3	3
2	3	3	1	2	1	2	2	2	2	4	4	4	4	4	4	3	3	4	4	5	5	5	4	5	5	5	4	3	3	4	4	4	4	3	3	3	4	3
2	3	3	2	2	4	2	1	2	2	2	4	4	4	4	4	3	5	4	5	5	5	5	5	4	4	5	5	3	3	4	3	3	3	3	4	4	3	3
1	3	2	2	1	4	1	3	5	3	5	5	5	5	5	5	3	4	4	3	5	5	5	5	4	4	5	5	5	5	4	4	3	3	4	4	5	5	5
1	3	1	1	2	4	2	2	2	3	4	5	5	5	4	4	2	3	4	3	5	5	5	4	4	5	5	4	3	3	4	4	3	3	4	4	4	4	4
1	2	1	1	2	4	1	1	2	2	5	5	5	5	4	4	3	3	5	3	5	5	5	5	4	4	5	5	3	3	4	4	3	3	4	3	3	4	4
2	3	3	1	2	1	2	2	2	2	4	4	4	4	4	4	2	3	5	3	5	5	5	4	4	3	5	5	5	5	5	5	5	5	5	4	5	4	3
2	3	3	1	2	2	1	2	2	2	5	5	5	5	5	4	2	3	5	3	5	5	4	5	4	4	5	5	3	3	3	4	3	3	3	4	4	5	5
2	3	1	2	2	4	1	2	2	4	4	4	5	5	5	4	3	4	4	3	5	5	4	4	4	3	5	4	3	3	4	3	3	3	4	3	4	3	4
1	3	1	1	2	4	1	1	2	2	4	4	5	5	4	4	3	3	4	3	4	5	5	4	4	4	5	5	5	5	5	4	5	5	5	4	5	5	5
2	3	3	1	2	3	2	2	2	2	5	5	5	4	4	4	3	3	4	3	5	5	4	4	4	4	4	4	5	5	5	5	5	5	5	5	5	5	5
1	3	3	1	2	4	2	2	2	2	4	4	5	5	4	4	4	3	4	3	5	5	5	4	5	5	5	4	5	5	4	5	5	5	5	5	5	4	5
2	3	3	2	2	4	2	3	3	4	4	4	5	5	4	4	3	3	5	3	5	5	5	4	4	4	5	4	5	5	5	5	5	5	5	4	5	5	5
2	3	3	1	2	3	1	2	2	2	5	5	4	4	5	5	4	3	4	3	5	5	4	4	4	4	4	4	5	5	5	5	4	4	5	5	5	5	5
2	2	2	1	2	4	1	1	2	2	5	5	5	5	5	4	2	3	5	4	5	5	5	4	4	4	5	5	5	5	5	4	3	2	5	3	2	2	4
2	3	3	2	2	3	1	2	4	2	4	4	5	5	5	4	3	4	4	3	4	3	5	4	5	4	4	4	5	5	5	5	3	4	3	4	4	4	5
2	3	3	1	2	4	1	2	2	2	4	4	4	5	5	4	3	3	4	3	5	5	4	4	5	4	4	4	5	5	5	5	5	5	4	4	4	5	5
1	2	1	2	2	2	1	1	4	4	4	4	4	4	4	4	4	3	4	3	5	5	4	4	4	4	4	4	4	5	5	5	5	5	5	5	5	5	5
2	3	3	1	2	4	2	2	2	2	2	4	4	4	2	2	2	2	3	3	5	5	5	5	4	4	5	5	5	5	5	5	5	5	5	5	5	5	5
1	3	3	1	1	1	1	1	3	3	4	5	5	5	5	4	3	3	4	3	5	5	5	4	5	4	4	4	5	5	5	5	5	5	5	4	5	5	5
2	3	3	1	2	3	2	2	2	2	4	4	4	4	5	4	3	5	4	3	5	5	4	5	4	5	5	4	5	5	4	5	5	5	5	5	4	5	5
2	3	3	2	2	4	1	2	2	2	4	4	5	5	5	5	2	5	4	5	5	5	4	4	5	4	5	4	5	5	5	4	5	5	5	5	4	5	4
2	2	3	1	2	4	2	1	2	2	5	5	5	4	4	4	2	3	5	5	5	5	5	5	4	4	4	4	5	5	5	5	5	5	5	5	5	4	5
2	3	3	1	2	2	2	2	4	2	4	4	4	4	4	4	3	3	5	3	2	2	2	2	5	5	5	5	5	5	5	5	5	5	5	5	5	5	5
2	3	2	1	1	1	2	1	5	4	4	5	5	5	5	4	2	3	4	3	5	5	5	5	4	4	5	4	5	5	5	5	4	4	5	5	4	5	5
2	3	2	1	2	4	1	2	2	2	5	5	5	4	4	4	2	3	4	3	5	5	5	5	4	4	5	4	5	5	5	5	5	5	5	4	5	5	5
2	2	2	1	2	1	1	2	1	2	4	4	5	4	5	4	3	5	3	3	5	5	5	4	4	4	5	4	5	4	5	5	5	5	4	5	5	5	5
1	2	1	2	2	4	2	1	2	2	5	5	5	5	4	4	4	5	4	5	5	5	5	5	5	3	5	5	5	5	4	4	5	5	4	5	5	5	5
2	3	3	1	1	3	1	2	4	4	5	5	5	5	5	4	4	3	4	5	5	5	5	5	5	2	5	4	5	5	5	5	5	5	4	5	5	5	5
1	3	4	1	2	1	1	2	2	2	4	4	5	5	5	4	3	3	4	3	5	5	4	4	4	4	5	4	5	5	5	5	5	5	4	4	4	4	4
1	3	4	2	2	4	1	2	2	4	5	5	5	5	5	4	3	5	4	5	5	5	5	5	4	5	4	4	5	5	5	5	4	4	5	5	5	5	5
1	2	2	1	2	2	1	2	4	3	4	5	5	5	5	4	4	3	4	3	5	5	5	5	5	4	4	4	5	5	5	4	5	5	5	4	5	5	5
2	3	3	1	2	4	1	2	3	2	5	5	5	4	4	4	3	3	4	3	5	5	5	5	5	5	5	5	4	4	5	5	5	5	4	4	5	5	5
2	3	2	1	2	4	2	2	2	4	5	5	5	4	5	4	3	3	4	3	5	5	5	4	4	5	4	4	5	5	5	5	5	4	3	3	5	5	4
2	3	4	1	2	2	2	1	4	4	5	5	5	5	4	4	4	3	5	3	5	5	5	4	4	5	5	4	5	4	5	5	4	5	5	5	5	5	4
1	2	1	2	2	2	1	1	2	2	5	4	5	5	5	4	3	5	4	4	5	4	4	5	5	5	5	5	5	5	4	5	5	5	5	4	5	5	4
2	3	4	1	2	4	1	3	2	2	2	4	5	5	5	4	2	3	5	3	5	5	5	5	4	4	5	5	5	5	5	4	5	5	5	5	5	5	5
2	3	4	2	2	1	1	2	2	4	5	5	4	4	4	4	4	4	5	4	5	5	5	4	5	5	5	4	5	5	5	4	5	5	5	5	4	5	5
2	3	3	1	1	4	1	2	5	3	4	4	5	5	5	5	4	4	4	3	5	5	5	4	4	4	4	5	5	5	4	5	5	5	4	5	5	4	5
1	3	2	1	2	4	1	2	2	2	5	5	4	5	5	4	3	3	3	3	5	5	5	4	4	4	5	5	5	5	5	5	4	4	5	5	4	5	5
1	2	1	1	2	3	1	1	2	2	5	5	5	5	5	4	2	3	5	3	5	5	5	5	5	5	4	4	5	5	5	5	5	5	4	5	5	5	5
2	3	3	1	2	1	2	2	4	3	4	5	5	5	5	5	3	3	4	3	5	5	4	4	4	4	4	4	3	3	4	3	4	4	3	3	3	3	3
1	3	4	1	2	4	1	2	4	3	4	4	4	4	4	4	3	3	3	3	5	5	5	5	5	5	5	5	4	5	5	5	5	5	5	4	5	5	5
2	3	4	1	2	1	2	3	2	2	4	4	4	4	4	4	4	3	4	3	5	5	5	5	5	5	5	4	5	5	5	5	5	5	4	5	4	5	5
2	2	1	2	2	4	1	2	2	2	5	5	5	5	4	4	3	5	4	5	5	5	5	5	5	5	5	5	5	5	5	5	4	5	4	5	5	4	5
2	3	4	1	1	2	2	2	5	3	5	4	4	4	4	4	3	4	3	5	3	2	5	5	5	4	4	4	5	5	5	5	4	5	5	5	4	5	5
2	3	4	1	2	1	2	2	2	2	5	5	4	4	4	5	4	3	4	3	5	5	4	5	4	5	5	4	4	5	5	5	4	5	5	5	5	5	4
2	3	4	2	2	4	1	2	2	2	5	5	5	5	5	4	4	4	4	4	5	5	5	5	5	4	5	4	5	5	4	5	5	5	4	5	5	4	5
1	3	2	1	2	4	1	2	4	1	4	4	4	4	4	4	3	4	4	3	5	3	5	5	5	5	5	5	5	5	5	5	5	5	5	5	5	5	2
2	2	1	1	2	3	2	1	2	2	4	4	4	5	5	4	2	3	4	4	5	5	5	5	4	4	5	4	5	5	5	4	5	5	5	5	5	4	4
1	3	4	1	2	2	1	2	2	2	4	4	5	5	5	4	3	3	5	3	5	5	5	5	5	5	4	4	5	5	4	5	5	5	5	4	5	5	4
2	3	2	2	2	4	2	2	3	5	4	4	5	5	4	5	4	5	4	4	5	5	5	5	5	5	4	4	5	5	5	5	4	4	5	5	5	5	5
1	2	1	1	2	4	1	1	2	2	5	5	5	5	5	4	3	3	4	3	5	5	4	5	5	5	5	4	5	4	4	5	5	4	4	5	5	5	4
1	3	4	1	2	3	1	2	4	3	5	5	5	5	5	3	3	4	3	4	5	5	5	5	5	5	5	4	5	5	3	4	5	5	5	5	5	5	2
2	3	4	1	1	2	1	2	5	4	3	4	4	4	4	4	3	3	5	4	4	5	5	4	4	4	4	4	5	5	5	5	5	5	5	5	5	5	5
1	3	4	2	2	4	2	1	2	2	4	4	4	4	4	4	3	5	4	5	3	4	3	5	5	5	5	5	3	4	2	1	5	3	4	5	5	5	5
1	3	4	1	2	3	2	2	1	2	4	4	4	4	4	4	4	3	5	3	5	5	5	4	4	4	4	4	5	5	5	5	4	3	5	5	3	2	3
1	2	1	2	2	1	1	1	2	2	4	4	4	4	4	4	4	5	4	5	5	5	5	5	5	4	4	4	5	5	5	5	4	5	5	3	5	5	4
2	3	4	1	2	4	1	1	2	2	2	4	4	4	4	4	2	3	5	3	4	5	4	4	4	4	4	4	5	5	5	5	5	5	5	5	5	5	3
1	3	4	1	2	1	2	1	2	2	5	5	5	5	5	5	3	3	4	3	5	5	5	5	5	5	5	5	4	4	5	5	5	5	5	5	5	5	5
2	3	3	1	1	1	1	2	4	4	5	5	5	5	5	4	3	4	3	5	5	4	4	5	5	5	5	5	5	5	5	4	4	4	5	5	5	5	5
2	3	4	1	2	4	1	2	2	2	4	4	4	4	4	3	3	3	5	3	4	5	5	5	5	4	4	4	4	4	4	4	4	4	4	5	4	5	4
2	3	4	1	2	4	2	1	2	2	4	4	4	5	5	5	4	4	4	3	5	5	5	5	5	5	5	5	4	4	5	5	3	4	3	4	5	2	3
1	3	4	1	2	4	1	2	2	2	4	4	4	4	4	4	3	3	5	3	5	5	5	5	4	4	4	4	5	5	5	5	5	5	5	5	5	5	4
2	3	3	2	2	1	1	3	2	2	4	4	4	4	4	4	2	5	4	3	5	5	5	5	5	4	4	4	3	4	3	2	4	4	4	4	4	4	4
1	3	4	1	1	2	1	2	5	3	4	4	4	5	5	5	3	3	4	5	5	5	4	5	4	3	4	2	2	2	3	4	3	2	4	5	4	4	5
2	2	1	2	2	2	2	1	2	5	4	4	4	4	4	4	4	5	4	3	2	4	3	5	4	3	4	4	5	5	3	4	5	5	4	4	5	5	5
2	3	4	1	2	4	1	2	2	4	4	4	5	5	5	5	3	3	4	3	5	5	4	4	4	4	4	4	3	2	4	5	5	5	5	5	5	5	5
1	3	3	1	1	1	2	2	4	2	4	4	4	4	4	4	4	3	5	4	5	5	5	5	4	4	4	4	5	5	4	5	5	5	5	5	4	5	5
2	3	4	2	2	4	1	2	1	1	4	5	5	5	5	5	3	5	4	3	5	5	5	5	4	5	5	5	1	3	2	3	4	3	5	5	5	4	5
2	3	4	1	1	2	1	1	5	2	4	5	5	5	5	4	3	4	3	4	5	5	2	3	4	1	4	4	3	3	3	4	2	5	5	5	5	5	5
2	3	4	1	2	4	1	3	2	2	4	4	5	5	5	4	2	3	4	3	5	5	5	4	4	4	4	4	5	5	5	5	5	5	5	5	5	5	5
1	3	4	1	2	4	1	2	2	2	4	4	5	5	5	5	2	3	3	3	5	4	5	5	5	4	4	4	5	5	5	5	5	5	5	5	5	5	5
1	2	1	2	2	1	2	1	5	3	4	4	4	5	5	4	3	3	4	3	5	4	4	5	4	5	4	5	5	5	5	4	5	4	5	4	5	5	5
1	3	4	2	2	3	1	2	2	4	3	5	5	4	4	5	4	4	4	4	3	5	5	4	5	4	5	4	5	4	4	3	3	4	5	5	5	4	5
2	3	3	1	2	2	1	2	3	2	4	4	4	5	4	4	1	3	3	3	5	5	4	4	4	4	5	4	5	5	5	4	5	5	5	5	4	5	5
1	3	4	2	2	4	1	1	4	3	5	5	4	4	4	4	3	5	4	3	5	5	4	4	4	5	5	4	5	5	4	5	5	5	4	5	5	4	5
1	3	4	1	2	3	2	2	2	3	4	4	5	5	5	5	3	4	4	3	5	5	5	5	4	4	4	4	5	5	5	5	5	5	4	4	5	5	5
1	2	2	1	2	4	1	1	2	2	4	5	5	5	5	4	2	3	4	3	5	5	4	4	5	4	4	4	5	5	5	5	5	4	5	5	5	5	5
1	2	2	2	2	4	1	1	4	5	5	5	5	4	4	4	5	3	5	4	5	3	2	4	5	4	4	4	5	5	5	5	5	5	5	4	4	5	5
2	3	4	1	1	2	1	3	5	4	4	4	5	5	5	5	3	5	4	5	5	5	4	4	5	4	4	5	4	4	3	5	4	4	5	5	5	5	5
1	3	4	1	2	4	2	2	2	1	5	4	4	5	5	4	2	3	4	3	5	5	5	5	4	4	4	4	5	5	5	5	3	4	4	4	4	5	5
2	3	3	1	2	2	1	2	1	1	4	4	4	4	5	5	2	4	4	3	4	4	4	5	3	4	5	5	5	5	5	5	5	5	4	3	5	4	3
2	3	4	1	2	4	1	2	2	2	4	4	5	5	5	5	3	3	4	5	4	3	3	3	4	4	4	2	4	5	5	5	4	4	5	5	5	5	5
2	3	2	2	2	1	2	2	3	2	5	5	4	4	4	4	3	5	4	4	5	5	5	4	4	4	4	4	5	5	5	5	5	4	5	5	4	5	3
1	2	2	1	2	4	1	1	1	1	4	4	4	4	5	4	2	3	5	4	5	5	4	4	4	4	4	4	5	5	5	5	3	2	2	2	3	4	1
2	3	4	1	1	2	1	2	5	3	4	4	4	4	4	4	2	3	5	4	5	5	5	3	2	4	5	5	4	3	4	4	3	4	5	5	3	4	2
1	3	4	1	2	4	1	2	4	4	5	5	5	5	5	5	5	3	3	3	4	3	3	2	2	3	4	3	3	3	2	3	4	5	5	4	3	3	4
1	3	2	1	2	4	1	2	1	1	5	5	5	5	5	4	2	3	3	3	5	5	5	5	5	5	5	5	5	5	5	5	5	5	5	5	5	5	5
2	3	3	1	1	2	1	1	4	3	4	4	5	5	5	4	3	4	4	3	5	5	4	4	4	2	4	4	4	4	4	4	5	5	5	2	3	4	5
2	3	4	1	2	3	1	1	4	2	4	4	4	5	5	5	2	3	3	3	5	5	4	4	5	4	4	4	5	5	5	5	4	3	4	5	5	5	4
2	3	2	1	1	4	1	1	4	1	4	4	4	5	5	4	2	4	4	3	5	5	4	3	4	4	4	5	4	3	3	5	5	5	4	4	5	5	5
2	3	4	1	2	4	1	2	2	2	5	5	5	5	4	4	2	3	3	3	5	5	5	5	5	2	4	4	5	5	5	5	5	5	5	4	5	5	5
2	3	4	1	1	3	1	3	5	1	4	4	4	4	4	4	2	3	5	4	5	5	4	4	5	5	4	4	5	5	5	5	5	4	4	3	5	4	5
2	3	4	2	2	3	1	2	2	4	4	4	5	5	5	4	3	4	3	5	4	4	4	4	4	4	4	4	3	3	4	5	4	3	4	4	5	4	5
1	2	1	1	2	4	1	1	2	2	4	4	5	5	4	4	2	3	3	3	4	4	4	3	3	4	4	5	5	3	3	4	4	5	5	5	5	5	5
2	3	2	1	2	4	1	2	2	2	5	5	4	4	5	5	2	3	3	3	5	5	5	5	5	5	5	5	4	4	4	5	5	5	4	5	5	5	5
2	3	3	2	2	3	1	2	3	2	5	5	5	5	5	4	3	4	3	5	4	4	4	4	4	4	4	4	4	4	4	4	5	5	5	4	3	4	5
1	3	2	1	1	2	1	1	4	5	4	3	3	4	5	4	2	4	3	5	4	4	3	4	4	3	5	5	4	4	4	5	5	5	4	5	5	3	4
1	3	4	2	2	4	1	3	1	5	2	4	4	5	5	3	5	5	5	5	5	5	5	5	5	5	5	5	5	5	5	5	5	5	5	5	5	5	5
1	3	2	1	2	4	2	1	2	2	4	4	4	5	5	4	2	3	3	3	5	5	5	4	5	5	4	4	5	5	4	5	4	4	4	5	5	5	5
1	3	4	2	2	3	1	1	1	1	5	5	5	5	5	5	4	3	4	4	5	5	5	4	4	4	3	3	5	5	5	4	3	2	2	3	4	4	3
1	3	4	1	2	4	1	1	1	2	4	4	4	4	4	4	3	3	3	3	5	5	5	5	5	4	4	4	4	4	5	5	5	5	5	5	5	3	4
2	3	4	1	2	4	2	2	1	2	5	5	5	5	5	4	2	3	3	3	5	5	5	5	5	4	4	4	4	5	5	5	4	4	5	5	4	5	5
2	3	4	1	2	4	1	2	2	2	4	4	4	4	4	4	4	2	3	3	4	4	4	4	4	4	4	4	5	5	5	5	5	5	4	5	5	5	4
1	3	4	2	2	3	2	2	4	3	4	4	4	4	5	5	4	5	4	4	5	5	5	5	5	5	4	4	4	5	5	5	4	4	4	5	4	5	5
1	3	3	2	2	4	1	2	2	2	5	5	5	5	5	5	5	4	4	4	5	5	5	4	4	5	5	4	4	4	5	5	5	5	5	4	4	5	5
1	2	1	1	2	3	2	1	2	2	4	4	5	5	5	4	2	3	3	3	5	5	5	4	4	4	4	4	4	4	4	4	5	5	4	4	4	4	4
1	3	4	2	2	4	2	2	1	1	4	4	5	5	5	4	2	3	3	3	5	5	5	5	5	5	5	5	3	3	4	4	4	4	4	3	3	3	3
2	2	2	1	2	4	1	1	2	2	4	4	4	4	4	4	4	3	3	3	2	2	4	4	4	4	5	5	4	4	4	4	4	4	4	3	4	5	4
2	3	4	1	2	4	1	2	1	4	4	4	4	5	5	4	3	3	3	3	5	5	5	4	5	4	4	4	4	4	4	4	4	4	4	5	4	4	4
1	2	2	1	2	3	1	1	2	2	4	4	5	4	5	4	5	3	3	3	4	5	5	4	4	4	4	4	5	5	5	5	4	4	4	5	5	5	4
2	3	4	2	2	3	2	2	5	4	3	3	4	4	4	4	2	4	4	5	5	5	5	5	4	4	5	4	4	5	5	5	5	5	5	5	4	5	5
2	3	3	1	1	3	1	2	4	5	3	3	5	5	4	4	2	2	4	3	5	5	4	4	5	4	4	5	4	5	5	5	5	4	5	5	5	4	5
2	3	3	1	2	4	1	2	2	2	5	5	4	5	5	4	4	3	4	3	5	5	5	5	4	4	4	4	5	5	4	4	4	4	5	5	5	4	5
2	2	1	1	2	4	1	2	2	2	4	4	4	5	5	4	3	4	5	4	4	3	3	4	4	4	5	4	4	3	3	2	2	3	3	4	4	3	3
1	3	4	1	2	1	1	2	1	1	4	4	4	4	4	4	2	3	3	3	5	5	4	4	4	4	4	4	5	5	5	4	4	5	3	4	4	3	4
2	3	4	1	1	3	1	2	4	3	4	4	4	4	4	4	4	3	4	3	5	5	4	5	4	4	5	4	5	5	5	5	5	4	4	3	4	5	4
1	2	2	1	2	4	1	1	2	2	4	4	5	4	5	4	2	3	3	3	4	4	4	5	5	5	4	5	5	5	5	5	5	5	4	5	4	5	5
1	2	1	2	2	3	2	1	1	1	4	4	4	5	5	5	2	3	3	3	4	4	3	4	5	5	4	5	5	5	4	4	5	5	3	4	5	5	5
2	3	3	1	2	4	1	2	2	2	4	5	5	5	5	5	2	3	4	3	5	5	5	4	4	5	4	3	4	5	5	5	5	5	5	4	5	5	5
2	2	1	1	2	3	1	1	1	2	4	4	4	5	5	5	2	3	3	3	5	5	4	4	4	2	4	4	5	5	5	5	4	4	4	5	5	5	5
1	3	3	1	1	4	1	2	5	3	4	4	4	5	5	4	3	3	5	4	5	5	4	4	4	4	4	4	5	5	5	5	5	5	5	4	5	4	4
2	3	4	1	2	4	1	2	2	2	4	4	5	5	5	4	2	3	4	4	5	5	5	4	4	5	5	4	5	4	5	4	5	4	4	5	5	5	5
1	3	4	1	2	3	2	2	1	1	4	5	4	4	5	5	3	3	4	3	5	5	4	4	4	4	4	4	4	4	4	4	4	4	5	5	5	5	5
2	3	3	1	2	3	1	2	1	2	5	5	5	5	5	5	3	3	4	3	5	5	5	5	5	4	4	4	5	4	5	5	5	5	5	5	4	4	4
2	3	4	1	2	4	1	1	1	1	4	4	4	4	4	4	4	3	4	4	5	5	4	4	4	4	4	4	4	4	5	5	4	4	4	4	5	5	4
2	3	4	1	1	4	1	2	5	2	4	4	4	5	3	2	3	4	4	4	5	5	5	4	4	4	4	4	5	5	4	4	5	5	4	5	4	5	5
1	3	3	1	1	2	1	2	5	1	4	4	4	5	4	4	2	3	4	3	5	5	4	4	4	4	5	4	5	5	5	4	5	5	4	5	5	5	5
1	2	1	2	2	4	1	1	2	2	2	4	4	4	5	4	3	4	4	5	5	5	5	4	4	4	4	4	5	5	5	5	4	5	5	5	5	5	5
1	3	3	1	2	3	1	2	4	2	4	4	4	5	5	3	3	3	3	3	4	4	3	4	3	4	4	4	5	5	5	5	5	5	5	5	5	4	4
1	2	2	2	2	4	1	1	2	4	4	4	5	4	4	5	3	4	3	4	5	5	5	4	4	5	4	4	5	5	5	4	5	5	5	4	4	4	5
1	3	2	1	2	3	1	2	2	4	5	5	4	4	4	4	2	2	4	3	5	5	4	4	4	5	4	4	4	4	5	5	5	5	5	5	4	4	4
1	3	3	1	1	2	1	1	4	2	5	5	4	4	4	4	3	4	3	4	5	5	4	4	4	4	4	5	4	3	4	4	5	5	5	4	5	5	5
2	3	3	1	2	3	1	2	2	1	5	4	5	4	5	4	3	3	3	3	5	5	5	4	4	5	5	4	5	5	4	5	4	4	5	5	5	5	5
2	3	4	2	2	4	1	3	2	4	4	4	5	5	4	4	2	4	4	3	4	3	5	5	4	4	3	3	4	4	5	3	4	4	5	4	5	5	5
2	2	3	1	2	3	1	2	2	2	5	5	4	5	4	4	4	3	4	3	5	5	5	5	5	5	4	4	4	4	4	4	4	4	3	4	4	3	4
2	3	4	1	1	4	2	1	2	4	2	4	4	4	4	4	4	3	4	3	5	5	4	5	4	4	4	4	4	4	3	4	3	4	3	4	3	3	4
1	2	1	1	2	3	2	2	2	2	4	3	4	3	3	2	3	3	3	3	5	5	4	4	3	2	3	3	4	4	5	5	5	5	5	4	3	5	4
1	3	4	2	2	2	2	2	4	1	4	4	4	4	4	4	2	4	3	5	5	5	5	4	4	4	4	4	4	5	5	5	5	5	4	5	5	5	5
2	3	3	2	2	4	1	2	2	4	5	5	5	4	4	4	3	4	5	4	4	4	3	3	4	4	4	4	5	5	5	5	4	5	3	4	5	4	5
2	3	4	1	2	4	1	1	2	2	5	5	5	4	4	4	3	3	3	3	5	5	5	5	5	5	5	4	4	4	4	5	5	5	4	4	5	4	5
1	3	3	1	2	3	1	1	1	2	5	5	4	4	4	4	4	3	4	4	4	5	4	4	4	5	4	4	4	4	4	4	4	4	5	4	5	5	5
2	2	2	1	1	4	1	1	5	2	4	4	5	5	5	4	3	4	4	4	4	5	4	4	4	4	3	4	3	4	5	4	4	3	5	5	5	4	5
2	3	4	1	2	3	1	2	2	2	5	5	4	4	4	5	4	4	4	4	5	5	4	5	5	4	4	4	4	4	4	5	4	4	5	5	5	5	4
2	3	3	1	1	4	1	2	4	2	5	5	4	4	4	4	3	4	3	5	5	5	5	4	3	4	4	5	4	4	4	4	4	5	5	5	4	5	5
2	2	1	2	2	3	1	2	4	2	5	5	4	4	4	3	4	3	4	5	4	3	4	5	4	3	4	4	5	5	4	4	5	4	5	4	4	4	5
2	3	3	1	2	4	1	2	4	2	4	4	4	4	5	4	2	2	3	3	5	5	4	4	5	4	4	4	4	3	4	5	4	4	3	4	5	4	5
2	3	2	1	2	4	1	1	2	2	5	5	5	4	4	4	3	3	4	4	5	5	5	4	4	5	4	4	4	5	5	5	5	4	5	4	5	5	5
1	2	1	2	2	3	1	1	4	2	5	5	5	4	4	4	4	3	4	4	5	5	4	4	4	4	4	4	5	5	4	3	5	5	4	3	4	5	5
2	2	2	1	1	4	1	1	4	2	5	5	5	5	4	4	2	3	4	4	5	5	5	5	4	4	4	4	4	3	4	3	4	4	4	5	5	4	3
2	3	3	2	2	1	1	1	2	3	5	5	4	4	4	4	2	4	4	3	5	5	5	4	4	4	3	5	5	4	3	5	5	4	5	5	4	5	5
2	3	4	1	2	3	1	2	2	4	5	5	5	5	5	4	2	2	5	3	5	5	5	5	4	4	5	4	4	4	4	5	4	4	3	4	4	3	5
2	3	4	1	1	2	1	3	5	2	4	4	4	4	5	2	2	4	3	5	5	3	4	4	4	4	5	4	5	5	4	4	3	5	4	5	5	4	5
2	3	3	1	2	3	1	2	2	5	5	5	4	4	4	4	2	3	4	4	5	5	4	4	3	4	4	5	5	5	5	4	4	5	3	4	5	4	4
2	3	4	2	2	4	1	1	2	4	5	5	4	4	4	4	5	3	4	4	5	5	5	5	4	5	4	4	5	5	5	4	5	5	5	5	4	5	5
2	3	1	1	2	4	1	2	1	1	5	5	4	4	4	4	4	3	4	4	5	5	4	4	4	5	4	4	5	5	4	5	5	5	5	4	5	5	5
2	3	3	1	2	3	1	1	2	2	5	5	5	4	4	4	3	3	4	4	5	5	5	5	4	4	5	5	4	4	4	3	4	4	3	4	4	4	4
2	2	2	2	2	4	2	1	2	4	4	4	5	4	4	4	4	3	5	4	5	4	4	4	4	3	5	4	4	4	5	4	4	5	5	4	4	4	4
2	3	2	1	1	4	1	2	4	2	4	4	3	3	3	4	4	5	4	5	4	4	4	5	5	3	4	4	5	4	4	4	4	5	5	4	4	4	4
2	2	1	1	2	4	1	1	1	2	4	4	4	4	5	4	3	3	4	3	5	5	5	4	4	4	5	5	4	4	4	5	5	5	5	4	4	4	4
1	3	2	1	2	3	1	1	1	1	5	5	5	4	4	4	4	3	4	4	5	5	5	4	4	4	5	4	4	4	5	5	5	5	5	5	4	4	4
1	3	3	1	1	1	1	2	5	2	4	5	4	4	4	4	3	3	4	3	5	4	4	4	4	4	5	4	4	5	5	5	4	3	4	4	5	4	5
1	3	2	1	2	4	1	2	2	1	5	5	4	4	4	4	3	3	4	3	4	4	3	4	4	4	4	3	4	4	4	5	4	4	4	4	4	5	5
2	2	1	2	2	3	1	1	2	4	4	4	3	4	4	4	4	3	4	3	5	5	4	4	4	4	4	4	5	5	5	5	4	4	3	4	4	5	4
2	3	3	1	2	4	1	2	2	2	4	4	4	5	4	4	3	3	4	3	5	5	4	4	4	3	5	5	4	4	4	4	5	5	4	4	4	4	4
2	3	2	1	2	4	1	3	2	2	4	4	4	5	4	4	2	3	4	4	5	5	5	5	4	4	4	4	5	5	4	4	5	5	5	5	4	4	4
2	3	3	2	2	3	1	2	2	4	4	5	5	5	4	5	2	3	5	4	5	5	5	4	4	4	5	4	5	5	5	4	5	4	4	3	4	5	4
2	3	3	1	2	3	1	1	2	2	4	4	4	4	3	3	4	3	4	4	5	5	5	4	4	4	3	4	4	5	5	5	4	4	5	5	4	5	5
2	3	2	2	2	3	1	1	2	4	3	4	4	4	4	5	3	3	5	4	5	4	4	4	4	4	5	4	5	4	5	4	5	4	5	4	5	4	5
1	3	2	1	2	4	1	2	2	2	4	4	5	4	4	5	2	3	4	4	5	5	5	5	5	4	4	4	4	4	4	5	4	4	4	5	5	4	5
1	3	3	2	2	3	1	1	4	3	5	5	5	4	4	4	2	2	4	4	5	5	5	4	4	5	4	4	5	5	5	5	4	4	5	5	4	5	5
2	3	2	1	2	4	1	1	2	2	4	5	4	4	4	4	4	4	4	4	4	5	5	5	4	4	5	4	4	4	5	5	5	5	4	5	4	5	5
2	3	3	1	2	3	1	2	2	2	4	4	5	5	4	4	2	3	4	4	5	5	5	5	4	4	5	4	5	5	4	5	5	5	4	5	5	4	4
1	3	4	2	2	1	1	3	1	5	4	5	4	4	4	5	5	5	5	5	5	5	5	4	5	4	3	4	5	4	3	4	4	4	5	4	4	4	5
1	2	1	1	2	4	1	1	2	1	5	4	4	4	4	4	4	3	4	4	5	5	4	4	5	4	4	5	5	4	5	5	5	5	4	5	5	4	5
2	3	4	1	2	4	1	2	2	2	4	4	4	4	4	4	3	3	4	3	5	5	4	5	5	4	5	5	4	5	5	5	5	4	4	4	4	4	4
2	3	4	2	2	2	1	2	2	5	4	4	4	4	4	4	3	4	4	5	4	5	4	4	5	4	5	4	4	4	3	4	3	3	3	4	4	4	3
2	3	4	1	2	1	2	3	1	1	5	5	5	5	5	3	2	3	4	3	5	5	5	5	4	4	4	4	5	5	4	4	5	5	5	5	4	4	4
2	2	1	1	2	3	1	1	2	2	5	5	5	5	5	4	3	3	4	3	5	5	4	4	4	5	4	4	5	5	4	4	4	4	4	5	4	5	4
1	3	3	2	2	4	1	2	2	3	4	4	4	3	4	5	4	3	2	3	5	4	4	3	3	3	2	2	4	4	5	4	3	3	2	3	4	3	3
1	2	1	1	2	4	1	1	2	2	4	4	5	4	4	4	2	2	2	3	5	5	5	4	4	5	4	4	4	4	5	4	3	4	4	3	4	5	4
2	3	4	1	1	2	1	2	4	4	4	5	5	4	4	4	2	3	2	2	5	4	4	5	4	4	4	4	4	5	5	5	5	4	4	4	5	5	5
2	3	2	1	2	4	1	1	2	2	4	4	4	4	4	4	4	2	4	2	5	5	5	4	4	4	5	5	4	4	4	4	3	4	4	4	4	3	3
2	3	3	1	2	3	1	1	2	2	5	5	4	4	4	4	2	2	3	3	5	5	5	5	5	4	5	4	4	4	5	5	5	5	5	4	4	3	3
1	3	2	2	2	4	1	2	2	4	5	5	4	4	4	4	2	2	4	3	5	4	5	5	4	4	4	4	5	5	4	4	3	3	4	4	2	3	4
2	3	2	1	2	4	1	1	2	2	4	4	4	4	5	4	2	3	4	3	4	4	5	5	5	5	4	4	4	5	5	4	5	5	4	4	5	4	4
1	3	1	1	2	4	1	1	4	2	4	4	5	4	5	4	3	3	4	3	5	5	4	4	4	5	4	5	4	4	5	4	5	4	4	3	4	5	4
2	3	2	1	2	4	1	2	1	1	5	5	5	5	5	5	3	3	4	3	5	5	5	5	4	4	4	3	3	3	2	4	2	2	4	5	5	4	3
2	3	4	1	2	4	1	2	2	2	4	4	4	4	5	3	3	3	4	3	5	4	4	5	4	4	4	4	4	5	5	5	5	5	4	4	5	3	4
2	3	4	2	2	2	1	2	1	4	3	4	4	4	4	5	2	4	4	5	5	5	4	5	4	4	4	4	4	4	3	4	5	5	4	5	4	5	5
1	3	4	1	2	1	1	3	2	2	4	4	4	4	4	4	4	3	4	3	5	5	5	5	5	5	5	5	4	4	4	4	5	5	5	4	5	5	5
1	3	2	1	2	4	1	1	2	2	4	4	5	4	4	5	2	3	4	3	5	5	4	4	4	4	4	4	4	5	5	5	4	5	4	4	3	4	5
1	3	4	1	2	4	1	1	5	4	4	4	4	4	4	4	4	5	4	5	5	5	4	4	4	4	4	4	3	3	3	4	5	5	5	5	5	4	4
1	3	1	1	2	4	1	2	5	4	5	4	5	4	5	4	5	5	4	5	5	4	5	4	4	4	4	5	3	3	3	4	4	4	4	4	5	4	4
1	3	3	2	2	3	1	2	5	4	3	3	4	4	5	5	5	4	4	3	3	4	4	4	4	4	4	4	3	2	3	3	4	3	2	2	3	3	3
2	3	4	1	2	4	1	1	5	5	5	5	5	5	5	5	5	5	5	5	4	4	4	4	5	5	5	5	3	3	3	3	5	4	4	3	3	5	5
2	3	4	2	1	1	2	2	5	5	5	4	4	4	4	5	5	5	4	5	4	4	4	4	4	5	5	5	3	4	5	5	5	4	4	4	5	3	3
2	3	4	1	2	4	1	2	2	2	4	4	4	5	4	4	2	2	2	2	4	4	5	5	4	4	5	4	4	4	4	5	5	5	4	5	5	5	5
2	3	3	1	1	4	1	1	4	2	4	4	4	4	5	4	5	3	3	3	5	4	4	4	4	5	4	4	3	3	4	4	3	4	5	5	4	4	3
2	3	4	1	2	4	1	2	4	4	4	4	5	5	5	5	5	4	4	4	4	4	4	4	5	5	5	5	3	3	4	4	5	5	5	5	5	4	4
2	3	4	1	2	4	2	2	5	5	5	5	5	5	4	4	4	3	4	3	5	5	5	4	4	4	4	4	3	4	3	4	4	5	5	2	3	4	3
2	3	2	1	2	4	1	1	5	5	4	4	4	4	4	4	4	4	4	4	4	4	4	4	4	4	4	5	5	5	5	5	5	5	5	5	5	5	5
2	3	4	2	1	4	1	3	4	4	4	4	4	4	4	4	4	4	4	4	5	5	5	5	5	5	4	4	3	3	3	4	3	3	3	3	4	4	5
2	3	2	1	2	1	1	1	5	4	4	4	5	4	4	4	4	3	5	4	5	5	5	5	5	4	4	4	3	4	5	5	5	5	5	5	4	4	5
2	3	4	1	2	4	1	1	3	5	5	5	5	4	4	4	4	4	4	4	4	4	4	5	5	5	5	5	4	4	4	5	5	3	3	3	4	5	5
2	3	1	2	2	4	2	1	5	5	5	5	5	5	4	4	4	4	4	4	5	4	4	4	4	4	5	5	3	3	4	4	4	4	5	5	5	3	4
2	3	2	1	2	4	1	1	5	5	5	5	4	4	4	4	4	4	4	4	4	4	4	4	5	5	5	5	3	3	4	5	5	5	5	4	4	4	3
2	3	3	2	2	3	1	1	5	5	5	4	4	4	4	4	4	4	4	4	5	5	5	4	4	4	5	3	3	3	3	4	4	4	5	5	3	5	5
2	3	2	1	1	4	1	1	5	5	5	4	4	4	4	4	4	5	4	4	4	5	5	4	4	4	4	5	3	4	4	5	4	4	5	5	5	3	5
1	2	2	1	2	4	2	1	4	3	3	3	5	5	5	5	5	4	4	4	4	4	4	4	5	5	4	4	4	4	5	5	5	5	4	4	3	3	4
1	3	4	2	1	4	1	1	5	5	5	5	4	4	4	4	4	4	4	4	4	4	5	5	5	5	4	4	3	4	4	5	5	5	4	4	5	5	5
1	3	2	1	1	1	1	3	4	4	4	4	4	4	4	4	4	4	4	4	5	5	5	5	5	5	4	3	4	4	5	4	4	5	5	4	4	3	3
2	3	2	1	2	4	1	2	5	5	5	5	5	4	4	4	4	4	4	3	5	5	5	4	4	4	4	5	3	4	4	5	3	3	3	4	4	4	5
2	2	2	2	2	4	2	1	4	3	2	1	4	4	4	4	5	5	5	5	5	5	5	5	4	4	4	4	3	3	4	5	4	4	5	5	5	3	3
1	2	2	1	2	3	1	1	5	5	5	5	5	3	4	4	4	4	4	4	4	4	4	4	4	4	5	5	3	3	3	4	4	4	4	5	5	5	3
2	3	2	1	2	4	1	1	5	5	5	5	5	5	5	5	4	4	4	4	4	4	4	4	5	5	5	5	3	3	4	4	4	4	4	5	5	3	3
2	2	3	2	2	3	1	1	4	5	4	5	4	5	4	5	4	5	5	5	4	4	4	4	4	5	5	5	3	3	4	4	3	3	3	4	4	4	5
1	3	1	1	2	4	1	1	3	5	5	4	4	4	4	3	5	5	5	5	4	4	4	4	5	5	5	5	4	4	3	3	3	3	3	4	4	5	5
2	3	3	1	1	1	1	1	5	5	5	5	5	4	4	4	4	4	5	5	5	4	5	5	5	4	4	4	4	5	5	5	5	4	3	3	3	4	5
2	3	3	1	2	4	1	1	4	5	5	5	5	5	5	5	5	5	5	5	4	5	5	4	4	4	4	4	4	5	4	4	3	4	4	4	4	3	3
2	3	4	1	2	4	1	1	2	2	4	4	4	4	5	4	1	2	2	2	5	5	4	4	4	5	4	4	3	3	4	4	3	5	5	5	4	5	5
2	3	2	2	2	3	1	1	1	2	4	4	5	4	4	4	4	3	3	2	5	5	5	4	4	4	4	4	3	4	4	3	4	4	4	4	4	4	5
1	3	4	1	1	4	1	1	3	3	3	3	3	3	3	3	3	3	3	3	5	5	5	5	5	5	5	5	3	3	3	3	4	4	4	4	4	4	4
2	3	4	1	2	4	1	1	4	4	2	2	2	2	2	2	5	5	5	2	4	4	4	5	5	5	5	5	3	4	5	5	5	5	5	5	5	4	4
2	3	4	2	2	3	1	2	5	5	5	5	5	5	5	5	5	5	5	5	3	3	3	3	3	3	3	3	4	4	4	4	5	5	5	5	4	4	3
2	3	3	1	2	4	1	1	4	4	5	5	5	4	4	4	2	2	2	2	5	5	5	4	4	4	4	4	3	4	4	4	4	4	5	5	5	4	5
2	3	1	1	2	4	1	2	3	3	3	3	3	3	3	3	3	3	3	3	2	2	2	2	2	2	2	2	3	4	5	3	3	4	5	3	4	5	3
2	3	2	1	2	4	1	1	2	2	4	4	4	5	4	5	4	5	4	2	2	2	2	5	5	5	5	5	4	4	4	4	3	4	4	3	4	4	4
2	2	2	1	2	3	1	1	2	2	4	4	4	4	5	4	2	2	2	2	4	5	5	5	4	4	4	4	4	4	4	5	5	5	4	5	4	5	5
2	3	2	2	2	4	1	1	5	5	5	5	4	4	4	4	4	4	4	4	4	4	5	5	4	4	4	4	3	3	4	4	4	3	3	3	5	5	5
2	3	1	2	1	4	1	2	5	5	5	5	5	4	5	5	3	4	5	4	4	4	5	3	3	3	4	4	4	4	2	3	3	4	4	2	3	4	3
2	3	2	1	2	4	1	1	4	4	1	2	2	2	2	2	4	4	4	4	4	4	5	4	4	4	4	4	3	4	4	3	3	3	3	4	4	4	4
2	3	3	1	2	3	1	1	5	5	3	4	4	3	3	3	3	3	3	3	4	4	3	4	4	3	4	4	5	5	5	5	4	3	3	3	4	5	5
2	3	3	2	2	2	2	3	5	5	5	4	4	4	4	4	4	4	4	4	5	4	2	2	2	2	2	2	5	5	5	5	4	4	4	4	4	4	4
2	3	3	1	2	3	1	1	5	5	4	4	4	4	5	5	5	5	5	5	3	4	3	4	4	3	2	2	3	4	3	3	4	4	3	3	2	2	3
2	3	4	2	2	4	1	1	5	5	5	5	5	5	5	5	5	5	5	5	4	4	4	4	4	4	4	4	3	3	3	3	3	4	4	4	4	4	4
1	3	2	1	2	2	1	2	5	5	5	5	5	5	5	5	5	5	5	5	5	4	3	3	4	4	5	4	3	3	3	3	3	3	2	3	4	4	3
2	3	4	1	1	3	1	1	4	5	5	5	5	5	5	5	5	4	4	4	5	5	5	5	4	4	5	5	5	5	4	3	3	4	4	3	4	3	4
1	3	4	1	2	4	1	1	5	5	2	2	2	2	4	3	3	2	3	4	3	2	3	2	2	3	3	4	2	2	2	3	3	1	1	2	3	4	2
2	3	3	1	2	4	1	1	5	5	5	4	4	4	4	4	5	5	5	5	4	4	4	4	4	4	4	4	5	5	4	4	5	5	5	5	5	5	5
2	3	3	1	2	3	1	2	4	4	4	4	4	3	4	3	4	4	4	3	5	5	5	5	3	4	5	4	4	4	4	4	5	5	4	4	4	3	4
2	3	2	1	2	4	1	2	5	4	5	4	5	4	5	4	5	4	5	4	5	4	5	4	5	4	5	3	3	4	5	3	3	4	5	3	4	5	3
2	3	3	1	2	4	1	2	5	4	5	3	4	4	4	5	4	5	4	5	4	4	5	4	5	4	5	4	3	4	5	3	3	4	5	3	4	5	3
2	3	3	1	2	4	1	1	4	4	4	3	4	4	4	4	3	4	4	5	4	4	5	5	5	5	4	5	3	3	3	4	4	4	3	4	4	5	4
2	3	2	1	2	3	1	2	5	4	5	4	5	4	5	4	5	4	5	4	5	4	5	4	5	5	4	4	4	4	3	4	3	3	3	3	4	3	3
2	3	4	1	2	4	1	1	5	5	4	4	4	4	4	4	4	4	4	3	4	5	2	2	2	3	3	3	3	4	4	4	4	4	5	4	5	5	5
1	3	1	1	2	4	1	2	5	4	5	4	4	4	5	5	4	4	5	4	4	5	4	5	4	5	4	5	3	4	5	3	3	4	5	3	4	5	3
2	3	4	1	2	4	1	1	5	5	2	4	4	4	4	4	4	4	4	4	5	4	4	4	3	4	5	3	4	4	4	4	3	4	3	3	4	3	3
2	3	2	1	2	3	1	1	5	5	4	4	5	4	5	5	5	5	4	5	4	4	5	5	4	4	4	4	4	5	5	5	4	4	4	5	4	5	5
1	3	1	2	2	4	2	2	5	4	4	3	3	4	5	4	3	3	4	5	5	4	5	4	4	3	4	5	4	4	4	5	5	5	5	4	4	4	5
1	3	2	1	2	4	1	2	5	4	5	5	4	4	3	4	3	3	4	5	5	4	5	4	5	4	5	4	3	4	5	3	3	4	5	3	4	4	3
2	3	4	1	2	4	1	1	5	3	2	2	2	5	5	5	4	4	4	3	5	5	4	4	2	2	2	2	4	4	3	4	4	4	3	3	3	2	3
2	3	4	1	2	4	1	1	4	4	3	3	3	2	2	2	2	2	1	1	2	2	5	5	4	4	4	4	3	4	4	5	5	5	4	4	5	5	5
2	3	3	2	2	3	1	1	5	5	5	5	4	4	4	4	4	4	4	3	5	5	5	5	4	4	4	4	3	3	2	3	4	4	4	5	5	4	4
2	3	4	2	2	4	1	1	5	5	5	4	3	3	2	2	1	5	5	5	5	4	5	4	4	3	5	4	3	3	3	3	4	3	3	3	4	5	5
2	3	1	1	1	2	1	2	5	4	4	4	3	4	4	3	4	5	5	5	5	4	4	5	5	4	5	4	3	4	5	3	3	4	5	3	4	4	3
1	3	4	1	2	4	1	1	4	4	4	4	4	4	4	4	4	5	5	5	5	5	5	5	5	4	4	4	3	3	3	5	5	4	4	4	3	3	3
2	3	2	1	2	3	1	2	5	5	5	5	5	4	4	4	5	4	4	4	5	5	5	5	5	4	5	4	4	4	5	3	3	4	4	3	3	5	5
2	3	4	2	2	4	1	1	5	5	4	4	4	4	4	3	3	3	4	3	5	5	5	5	5	4	5	4	3	4	4	4	4	4	3	5	4	4	4
1	3	2	1	2	4	1	2	5	4	4	3	3	4	4	5	4	5	4	5	5	4	5	4	4	3	4	4	3	4	5	3	3	4	5	3	4	5	3
2	3	3	1	2	4	1	1	4	4	3	4	5	4	4	3	4	4	4	4	4	5	5	5	4	4	4	4	5	3	3	3	5	5	4	4	3	4	4
2	3	2	2	1	1	1	1	5	4	4	4	4	4	4	4	4	4	4	4	5	5	5	4	5	4	5	5	4	5	5	3	3	2	4	4	3	4	5
2	3	2	1	2	3	1	1	4	5	5	4	2	5	5	5	5	4	4	4	5	5	4	5	5	4	4	5	3	5	5	5	4	4	4	4	5	5	5
2	3	3	1	2	4	1	2	1	4	5	4	4	4	3	3	2	3	4	4	5	4	5	4	5	4	4	4	3	4	5	5	5	4	3	5	4	3	3
2	3	3	1	2	3	1	1	5	4	4	4	4	4	5	5	5	5	5	5	4	2	2	2	2	5	5	5	3	3	3	3	4	4	4	5	5	5	3
2	3	1	1	2	4	1	1	4	4	4	4	4	3	4	4	4	4	4	4	5	4	5	5	4	4	5	5	3	4	4	5	3	5	5	5	5	4	4
1	3	2	1	2	3	1	1	4	4	3	2	1	4	4	4	5	4	4	4	1	1	1	2	2	3	4	4	3	4	4	4	4	4	5	4	5	5	5
2	3	3	2	2	4	1	2	5	5	4	4	4	3	4	4	4	4	5	4	5	4	5	4	5	4	5	4	3	4	5	3	3	4	5	3	4	5	3
1	3	3	1	2	3	1	1	5	5	5	5	5	5	5	5	5	4	4	4	5	5	5	4	3	4	4	4	3	4	4	5	3	4	5	5	5	5	3
1	3	2	1	2	4	1	2	5	4	4	3	4	4	5	4	4	5	4	5	4	5	4	5	4	5	4	5	3	4	5	3	3	4	5	3	4	5	3
1	3	1	1	2	3	1	2	5	4	3	3	4	5	4	3	3	5	4	5	5	4	5	4	4	5	4	4	3	4	5	3	3	4	5	3	4	5	3
1	3	3	1	1	2	1	1	3	2	1	4	4	4	4	5	5	5	5	3	5	5	5	5	5	5	5	5	2	2	1	4	2	4	4	5	4	5	5
2	3	3	1	2	4	1	1	5	5	5	5	5	5	5	5	5	5	5	5	4	4	4	4	3	4	4	4	5	4	3	3	5	4	4	4	3	3	3
1	3	2	1	2	3	1	2	5	4	4	3	3	3	4	4	5	5	4	5	5	5	4	4	4	5	4	5	3	4	5	3	3	4	5	3	4	5	3
2	2	1	1	2	4	1	2	4	4	4	4	4	4	5	5	5	5	5	5	5	4	3	3	2	2	2	2	3	4	4	4	4	4	5	4	3	5	4
2	3	1	1	2	4	1	2	5	5	5	5	5	5	5	4	4	4	4	4	5	4	4	4	4	5	5	5	3	3	3	3	4	5	5	5	3	3	3
2	3	1	1	2	4	1	2	5	5	4	4	4	4	4	4	4	5	5	5	4	4	4	3	4	5	5	4	5	5	5	5	4	4	3	4	4	4	4
2	2	2	1	2	4	1	1	5	5	5	5	5	5	5	5	5	4	4	4	4	4	4	4	4	4	3	4	3	4	4	5	3	5	5	5	5	4	4
1	3	3	1	1	2	1	1	4	4	4	5	1	5	5	5	5	5	5	5	5	5	4	4	5	5	4	5	3	4	4	4	3	4	4	4	5	5	5
1	3	2	1	2	3	1	2	5	4	4	4	5	4	3	4	4	5	4	5	5	4	5	4	4	5	4	4	3	4	5	3	3	4	5	3	4	5	3
1	3	2	2	2	4	1	2	4	4	5	5	5	5	4	4	4	5	5	5	4	4	4	5	5	5	5	4	3	4	5	5	5	4	3	5	5	5	5
2	3	3	1	2	3	1	1	5	5	5	5	5	4	4	4	4	3	2	1	5	5	5	4	4	4	4	5	3	4	4	5	3	4	4	4	4	5	5
1	3	3	1	2	3	1	2	5	4	4	4	5	5	4	5	5	5	4	5	4	5	4	5	5	5	4	5	3	4	5	3	3	4	5	3	4	5	3
1	3	2	2	2	4	1	2	4	4	4	4	4	4	4	4	4	4	4	5	5	5	5	4	4	4	4	4	3	3	3	3	5	5	5	4	3	5	3
1	3	3	1	2	4	1	1	2	4	4	4	4	4	4	4	5	5	5	5	5	4	2	1	5	5	5	5	3	4	4	4	4	3	4	4	5	5	5
2	3	2	1	2	3	2	1	5	5	5	4	5	5	4	4	4	3	2	3	5	5	5	5	5	4	4	4	3	3	3	4	3	4	4	4	4	4	3
1	3	2	1	2	4	1	1	5	5	5	4	4	4	4	4	4	5	5	5	4	4	4	4	5	5	5	5	3	4	5	5	4	4	3	5	5	5	5
1	3	2	1	2	3	1	2	5	4	4	3	4	5	4	5	4	4	4	5	4	5	5	4	4	5	3	2	3	4	5	3	3	4	5	5	3	4	5
1	3	3	1	2	4	1	1	5	5	4	5	5	5	4	4	4	4	5	5	5	4	4	4	4	4	5	3	4	4	5	4	5	5	4	5	5	4	4
1	3	3	1	1	3	1	2	5	4	4	5	4	4	4	3	4	5	5	4	5	4	4	5	5	4	5	4	3	4	5	3	3	4	5	3	4	5	3
1	3	1	1	2	4	1	1	5	4	3	3	2	4	2	5	5	4	4	5	5	5	5	5	4	4	4	4	4	5	3	5	4	5	3	4	5	4	3
1	2	1	1	2	1	2	1	5	3	5	5	4	3	4	5	3	4	3	4	4	5	4	4	5	3	5	4	2	3	3	4	3	5	4	5	5	3	3
2	3	3	1	2	4	1	2	5	4	3	2	1	5	4	3	2	5	4	3	5	3	4	2	1	1	1	1	3	3	4	4	5	5	3	3	5	5	4
1	3	1	1	2	4	1	2	4	4	3	4	5	4	3	4	5	5	4	5	5	4	5	4	5	4	5	4	3	4	5	3	3	4	5	3	4	5	3
2	3	2	1	2	3	1	2	5	5	4	4	3	3	2	2	1	1	5	5	5	5	5	4	4	3	3	3	3	3	3	3	3	3	3	3	3	4	4
1	3	2	1	2	4	1	1	5	5	5	5	5	5	4	4	4	4	4	5	4	4	4	5	4	5	4	5	4	4	4	4	5	4	3	4	4	4	4
1	3	2	2	2	3	1	1	2	4	4	4	4	4	4	5	2	2	3	3	5	5	5	5	4	3	4	5	3	4	4	4	4	4	5	4	5	5	5
1	3	3	1	2	4	1	2	2	2	4	4	4	4	5	2	2	3	3	3	5	4	4	5	4	5	5	4	4	4	3	3	5	5	4	3	5	4	3
1	3	3	1	2	4	1	2	1	2	5	4	5	4	5	3	2	3	3	3	4	5	4	4	3	4	4	5	3	3	4	4	3	4	5	3	4	5	3
1	3	2	1	1	4	2	1	3	2	4	4	4	4	4	2	2	3	3	3	5	4	5	5	4	4	3	4	4	4	3	3	3	4	5	3	4	5	3
1	3	3	1	2	4	1	1	1	2	5	4	5	4	4	3	2	3	3	3	5	4	4	3	4	5	4	4	3	3	4	4	3	4	5	3	4	5	4
2	3	1	2	2	2	2	1	5	4	5	3	4	5	5	4	5	4	3	4	5	4	2	5	5	4	3	5	1	2	1	2	1	2	1	2	3	5	5
2	2	1	2	2	2	2	1	5	4	5	4	5	5	4	5	4	3	4	5	5	5	4	5	4	4	4	5	2	3	1	4	2	4	2	3	1	2	1
2	3	3	1	2	4	2	1	2	2	4	4	5	5	4	3	5	3	3	3	5	4	4	5	4	4	4	4	4	3	4	4	4	5	4	4	4	3	3
1	2	3	3	2	4	2	1	3	5	4	2	4	4	4	3	4	3	3	5	5	2	4	4	3	3	5	3	3	1	2	2	1	4	1	4	4	2	1
1	2	1	2	2	4	2	1	5	4	3	5	4	3	5	1	2	4	4	5	5	4	3	4	4	4	5	4	3	3	3	2	3	2	2	3	2	3	2
2	2	1	2	2	4	1	1	4	5	4	5	3	4	4	5	4	2	3	4	4	5	4	2	3	4	3	5	1	4	1	2	2	3	2	1	3	2	3
2	1	1	1	2	1	1	3	5	3	4	2	5	4	5	1	1	5	5	5	5	3	4	5	5	5	4	4	3	3	4	4	2	5	4	3	3	3	5
1	3	1	3	1	4	1	3	5	1	4	3	2	4	5	5	4	4	1	4	3	4	4	5	5	2	2	2	1	2	2	1	1	4	4	4	3	3	3
2	2	1	1	2	4	2	1	1	2	2	4	4	4	4	4	4	4	5	4	5	5	4	4	4	4	4	4	3	2	2	3	4	4	4	3	3	2	4
1	3	2	1	2	2	1	1	4	4	4	4	5	5	5	4	4	5	5	5	5	5	5	5	5	4	5	5	4	4	3	4	5	5	4	3	4	4	4
2	2	3	3	1	1	2	3	5	4	4	4	5	5	5	5	5	4	5	4	5	5	5	5	4	4	5	4	3	3	3	3	4	4	4	3	2	4	3
2	1	1	1	2	1	1	3	5	3	4	2	5	4	5	1	1	5	5	4	5	5	3	4	5	5	4	3	3	3	4	4	2	5	4	3	3	3	4
2	1	1	1	2	1	1	3	5	3	4	2	5	4	5	1	1	5	5	3	5	5	3	4	3	5	5	4	3	3	4	4	3	3	4	4	3	3	5
1	3	2	1	2	3	1	2	2	2	4	4	4	4	4	3	3	3	3	3	5	5	4	4	4	3	5	4	4	4	5	5	4	5	4	4	4	5	5
1	2	1	1	2	3	1	1	1	4	5	4	4	4	4	2	3	3	3	3	5	5	4	4	4	4	4	2	3	4	4	3	5	5	5	4	4	4	5
2	3	2	1	2	4	1	1	2	2	4	4	4	4	5	2	1	3	2	2	5	5	5	5	4	4	4	4	4	4	3	4	3	3	4	5	3	5	5
1	2	1	1	2	4	1	1	1	2	4	4	4	2	4	4	4	3	3	3	4	4	4	4	4	4	4	5	3	4	4	4	5	5	4	4	4	4	4
1	3	2	3	2	2	2	1	3	3	3	5	4	4	5	4	3	4	4	5	3	4	4	4	4	3	4	5	1	5	3	3	3	3	4	3	3	3	3
1	3	1	2	2	4	1	1	4	4	3	4	2	2	5	4	2	2	5	4	5	4	4	4	2	4	4	4	4	3	2	1	3	5	2	3	4	3	2
1	2	3	3	2	4	2	2	4	5	4	4	5	4	2	4	4	2	4	4	4	5	5	4	3	5	5	3	2	1	2	3	1	2	1	4	3	3	1
2	1	2	1	2	1	1	3	5	3	4	2	5	4	5	1	1	5	5	4	5	5	3	4	5	5	4	3	3	4	2	3	4	5	4	3	3	3	5
2	3	1	1	2	4	1	1	2	2	5	5	5	5	5	5	5	4	3	4	5	5	5	5	4	5	5	4	5	5	5	5	4	4	4	3	4	3	3
1	3	2	1	2	4	1	1	1	2	4	4	5	5	4	3	2	3	3	3	4	4	4	4	4	4	4	4	3	4	4	4	5	4	3	3	4	4	4
2	1	1	1	2	1	1	3	5	3	4	2	5	4	5	1	1	5	5	3	5	5	3	4	5	5	4	3	3	3	4	4	2	5	4	3	3	3	5
1	3	2	1	2	4	1	1	1	2	4	4	4	5	5	2	5	3	3	3	4	4	5	4	5	4	5	4	4	4	4	5	5	5	4	4	4	5	4
2	3	1	1	2	2	1	1	2	4	4	4	4	5	4	4	5	3	3	3	5	5	4	4	5	5	4	4	4	4	5	4	4	4	5	4	4	4	5
2	3	1	2	2	4	1	1	4	5	4	5	4	5	4	3	5	4	5	4	4	4	4	5	3	4	5	3	5	4	3	5	5	4	3	5	3	5	4
2	3	2	2	2	3	2	2	4	5	4	4	4	4	4	5	4	5	3	4	4	4	4	4	1	4	3	5	5	4	3	4	4	3	5	3	5	4	3
1	3	1	1	2	4	2	1	5	4	5	5	5	5	5	3	5	3	3	3	4	5	4	5	5	5	3	5	5	3	4	3	3	4	5	3	4	5	3
2	3	2	1	2	4	1	3	5	5	4	5	5	5	3	3	3	3	3	3	4	4	4	4	3	4	5	4	5	4	3	5	4	5	3	4	5	3	5
1	3	3	2	2	4	1	3	2	1	4	5	5	4	4	4	5	4	5	3	5	5	4	5	4	5	4	5	3	4	5	3	5	4	3	5	3	4	5
1	3	2	1	2	4	1	1	1	2	4	5	5	4	4	5	3	3	3	3	4	5	4	5	4	5	4	5	5	4	3	5	5	4	3	3	5	4	5
1	3	2	1	2	2	1	2	2	1	4	5	4	5	4	3	3	4	3	5	5	4	4	5	5	4	5	4	4	5	3	4	5	4	3	4	5	3	5
2	3	4	1	2	4	1	1	5	5	5	5	4	4	4	4	4	4	4	4	4	4	4	4	4	4	5	5	5	3	4	5	5	5	5	4	4	4	3
2	3	4	1	2	3	1	1	2	4	4	4	4	4	4	5	2	2	3	3	5	5	5	5	5	5	5	5	3	4	4	4	4	4	5	4	5	5	5
2	3	3	1	2	2	1	1	5	5	5	5	4	4	4	3	5	5	5	5	5	5	4	4	3	4	4	5	4	3	5	5	4	4	5	4	3	4	3
2	3	4	1	2	4	1	1	5	5	4	4	4	5	5	5	5	5	5	5	4	3	4	4	3	4	4	5	5	4	3	4	5	3	4	4	5	5	4
2	3	2	2	2	3	1	1	1	2	4	4	5	4	2	4	4	2	2	2	4	4	5	4	4	4	4	4	3	3	3	4	3	3	4	3	4	5	4
2	3	4	1	2	4	1	1	2	2	4	4	4	5	4	2	2	2	3	2	4	5	5	4	4	4	4	4	4	4	3	3	3	3	4	4	5	5	5
2	3	2	1	1	4	1	1	4	4	4	5	4	4	4	4	5	3	4	5	5	4	4	4	3	4	5	5	3	4	3	5	5	4	5	4	4	4	5
2	3	3	1	2	4	1	1	4	4	5	4	4	4	4	5	2	2	2	2	5	5	5	4	4	4	5	4	5	4	4	4	3	3	4	5	5	5	5
2	3	4	1	2	2	1	1	5	5	5	4	4	4	4	4	5	5	5	3	4	4	3	5	4	4	4	5	3	3	3	3	5	4	5	5	4	4	3
2	3	4	1	2	4	1	1	4	4	4	4	4	5	5	5	5	4	4	3	4	4	4	4	4	5	5	5	3	3	3	2	4	4	3	3	4	2	3
2	3	3	2	2	4	1	1	4	4	5	5	5	4	5	5	5	5	5	5	5	5	5	5	4	4	4	3	3	3	4	3	5	5	5	5	5	4	4
2	3	1	1	2	4	1	2	5	4	4	3	4	5	5	4	5	4	5	4	5	4	4	5	5	4	3	5	3	4	5	3	3	4	5	4	5	3	4
2	3	3	2	1	4	1	1	5	5	5	5	5	5	4	5	4	5	4	4	5	5	5	4	3	4	5	4	3	4	5	5	4	4	3	4	5	4	3
2	3	2	1	2	2	1	2	4	4	5	5	5	4	4	4	5	4	4	4	4	4	4	5	5	5	4	4	4	5	4	5	4	5	4	4	3	4	3
2	3	2	1	2	4	1	1	1	4	4	4	5	4	2	1	4	5	3	3	4	4	3	4	4	5	4	4	3	4	4	4	3	4	4	4	5	5	3
1	3	2	1	2	3	2	2	4	3	4	2	2	3	4	4	5	4	3	4	5	4	3	4	4	5	5	5	3	4	5	4	3	4	5	3	3	4	3
1	3	3	2	2	3	1	1	5	4	3	2	1	5	4	3	2	1	5	4	3	3	5	4	3	5	4	3	3	4	5	3	3	4	5	3	4	5	3
1	3	2	1	2	4	1	2	4	4	5	5	4	4	5	4	4	3	4	3	5	5	4	4	5	4	5	4	3	4	4	4	4	4	5	3	3	3	3
2	3	4	1	2	3	1	1	2	2	5	4	4	4	4	4	2	2	2	3	5	5	5	4	4	3	4	4	4	4	3	4	4	4	5	5	4	4	3
2	3	3	1	2	4	1	1	2	2	5	5	4	4	4	4	2	2	2	2	5	5	4	4	5	4	5	4	4	5	4	4	4	4	4	3	4	4	3
2	3	3	2	2	4	1	1	2	2	4	4	5	4	4	5	2	4	3	5	4	4	5	5	4	4	5	4	3	4	4	4	4	3	3	3	4	4	3
1	3	3	1	2	2	1	1	1	1	4	4	4	4	5	5	4	2	2	2	4	5	4	4	4	4	5	4	4	5	4	4	5	5	4	4	4	3	3
2	2	1	1	2	3	1	1	2	2	5	5	5	4	4	4	4	3	4	3	4	5	5	5	4	4	4	4	5	5	4	4	4	4	4	4	5	4	4
2	2	2	1	2	4	1	1	2	2	4	4	5	4	4	4	2	2	2	2	4	5	5	4	4	4	5	4	4	5	5	4	4	5	4	3	3	3	3
2	2	1	1	2	2	1	1	2	2	4	4	4	4	4	4	2	2	2	2	5	5	4	4	5	5	4	4	4	5	5	5	4	5	3	4	5	5	3
2	2	1	2	2	4	1	2	2	4	4	4	3	4	4	4	3	2	2	2	5	5	5	4	4	4	5	4	5	5	4	5	5	4	5	5	5	4	5
1	3	3	2	2	4	1	2	2	2	5	5	5	4	4	4	2	4	3	5	5	5	5	5	5	4	4	4	4	4	3	5	5	5	4	5	4	5	4
2	3	2	1	2	3	1	1	1	2	4	5	4	5	5	4	2	3	2	5	5	4	5	4	5	4	4	4	4	3	4	4	4	5	4	5	4	5	4
2	2	1	1	2	4	1	1	2	2	4	4	4	4	4	4	2	3	2	2	4	4	4	5	5	5	4	4	4	5	4	5	5	5	4	4	3	4	4
1	3	2	1	2	2	1	1	2	2	4	4	4	4	4	4	2	2	2	2	5	5	5	4	4	4	4	4	4	4	3	4	3	5	5	4	5	4	4
2	3	3	1	2	4	1	2	1	1	4	4	4	4	4	4	2	2	2	2	5	5	4	4	5	4	4	4	3	4	4	4	5	5	3	4	5	4	3
1	3	3	1	2	4	1	2	2	4	4	4	4	4	4	5	2	2	3	3	5	5	5	5	5	5	4	5	3	3	4	3	2	3	5	4	4	3	4
2	3	3	1	2	3	1	1	4	5	5	4	4	3	4	4	5	4	4	3	4	5	5	5	4	4	3	4	3	4	4	4	4	4	5	4	5	5	3
2	1	4	3	2	4	2	1	4	2	3	4	5	1	3	5	2	3	4	4	4	3	5	2	4	2	3	3	3	2	4	5	1	3	4	1	2	3	2
2	3	3	2	2	1	1	2	5	5	5	3	5	4	2	5	3	5	1	5	2	2	2	4	4	4	4	3	1	3	3	2	2	4	3	3	3	1	2
1	3	1	1	2	4	1	2	5	5	5	2	2	2	4	2	5	5	5	2	4	2	5	5	4	2	5	5	3	2	4	3	2	2	2	3	4	2	1
1	1	3	1	2	4	1	1	5	5	4	4	4	4	4	4	4	3	4	4	2	4	4	3	4	4	5	1	1	1	4	2	1	1	4	2	2	2	3
1	3	2	1	2	4	1	2	5	5	5	4	2	2	2	2	4	4	5	5	4	4	3	3	3	4	5	5	2	2	3	4	2	4	2	3	1	1	1
1	3	1	1	2	4	1	2	2	4	4	4	4	5	4	3	4	4	4	5	2	4	4	4	5	3	3	3	1	1	4	2	2	2	1	4	3	3	3
1	2	1	1	2	2	1	2	5	5	4	2	4	4	5	4	3	4	4	5	4	2	3	4	3	3	3	3	1	2	4	2	1	1	2	3	1	2	2
1	3	1	1	2	1	1	1	5	5	2	4	4	5	3	4	2	3	3	3	5	5	2	2	4	4	3	3	1	1	4	3	1	1	4	3	3	3	1
2	3	2	1	2	4	1	1	2	5	5	3	4	4	1	3	5	5	3	4	5	5	2	4	3	3	4	4	1	1	4	2	2	2	4	1	2	1	1
1	3	1	1	1	2	1	1	3	3	5	2	4	3	5	3	5	4	5	4	4	4	4	3	2	5	1	4	2	2	1	2	1	1	4	2	3	2	2
1	3	3	1	2	4	1	2	5	5	2	4	4	4	4	2	5	1	4	3	4	5	2	4	4	4	4	2	1	1	4	1	1	2	2	2	1	4	2
1	3	2	2	1	4	1	2	5	4	2	4	4	2	5	5	1	3	3	3	4	4	4	5	1	3	4	5	1	2	2	2	2	2	2	2	2	1	1
1	2	1	2	2	4	1	1	5	5	4	1	5	3	3	1	4	3	3	3	3	3	4	5	1	3	4	4	1	4	1	1	1	1	2	5	3	3	2
1	1	1	1	2	2	1	1	5	5	2	4	4	5	2	4	4	4	4	3	3	5	2	4	4	5	5	5	1	1	1	1	2	1	1	1	1	1	1
1	2	1	1	2	4	1	1	3	3	5	2	5	5	3	2	4	4	2	5	4	2	3	3	5	3	3	4	2	2	1	4	3	3	1	2	2	2	2
1	2	1	1	2	4	1	2	4	4	4	4	2	5	5	3	3	5	4	3	4	2	5	5	3	4	5	3	1	4	4	2	2	2	4	1	2	1	1
1	3	3	1	2	4	1	1	5	3	4	5	3	5	5	5	5	4	4	2	4	4	5	2	4	4	2	2	2	2	1	4	2	1	1	4	1	1	1
1	3	1	2	2	4	1	2	5	2	2	4	4	4	5	3	4	2	2	5	5	5	5	5	2	4	5	3	1	1	4	2	1	2	2	2	4	3	3
2	3	1	2	2	4	1	2	4	4	2	4	4	5	5	5	5	2	4	3	3	5	2	4	4	3	5	4	1	4	3	3	1	1	4	2	2	4	1
1	3	2	1	1	4	1	2	5	5	2	4	4	4	3	5	2	4	5	3	5	5	2	4	3	5	5	5	3	3	1	2	1	4	2	2	1	3	2
1	3	1	1	1	4	1	1	3	3	5	5	5	5	5	2	4	4	1	3	5	5	2	4	4	5	2	3	2	2	1	4	1	1	4	2	2	3	1
1	3	1	2	2	4	1	1	4	4	4	4	5	2	3	2	2	2	5	5	5	2	2	4	4	4	4	4	1	2	1	1	3	3	2	2	4	1	1
1	2	1	2	1	2	1	1	4	4	5	4	4	5	3	4	2	4	3	4	5	5	4	5	3	4	5	3	3	2	3	4	3	2	4	3	3	3	2
1	2	1	1	1	1	1	1	5	4	5	5	2	4	3	3	3	5	4	4	3	5	4	5	5	5	4	5	3	5	3	3	2	1	1	1	4	3	2
1	3	1	2	2	3	2	1	5	5	5	2	4	3	5	4	3	4	5	4	5	4	3	2	3	3	3	5	1	3	2	2	2	1	2	2	1	1	1
1	1	1	1	2	4	1	1	4	4	4	4	4	4	4	4	2	4	4	3	4	4	2	4	3	4	4	4	2	4	3	3	2	4	3	3	4	3	4
1	3	2	1	1	2	1	2	5	5	3	4	4	4	3	5	5	5	4	5	5	2	4	3	4	5	4	4	1	4	2	2	2	3	1	2	2	1	3
1	2	1	1	1	2	1	1	5	4	5	5	5	3	4	2	3	4	4	3	5	5	5	3	4	4	4	5	4	1	2	2	4	2	1	1	1	2	1
1	2	1	2	2	4	2	2	5	4	4	4	3	4	5	5	5	4	5	4	4	4	3	4	1	2	4	3	1	2	1	3	5	2	1	3	1	2	1
1	3	3	1	2	3	1	2	4	4	5	2	4	3	5	4	4	5	4	4	5	5	5	4	5	2	4	5	1	2	2	1	3	2	2	1	1	2	1
1	2	2	2	2	3	2	1	5	4	4	5	4	1	3	5	3	4	5	5	4	3	4	5	5	3	4	4	1	4	1	2	3	1	3	2	1	3	3
1	1	1	1	1	2	1	1	4	5	4	5	3	2	4	4	4	5	4	3	5	2	4	3	5	4	4	4	1	2	1	1	4	2	2	3	1	1	1
1	2	1	1	1	4	1	1	2	4	4	5	4	5	3	2	4	4	5	4	5	5	5	4	5	2	4	3	2	1	2	4	3	2	3	2	2	2	1
1	2	2	2	2	4	2	2	4	5	4	1	3	3	3	5	1	3	4	5	5	4	1	4	3	4	2	1	1	3	1	4	1	4	3	3	5	3	3
1	1	1	1	1	4	1	1	4	5	3	3	4	4	4	5	5	4	5	4	2	4	4	4	5	4	4	4	4	1	2	2	1	2	1	1	4	2	2
1	2	2	2	2	3	2	2	4	4	4	5	3	1	3	2	4	4	5	5	4	2	4	4	4	4	4	5	1	2	1	1	4	3	3	3	3	2	3
1	2	1	2	2	4	2	2	4	4	4	5	3	1	3	4	3	4	5	5	4	2	4	5	4	4	4	5	1	2	1	1	4	2	3	3	3	3	3
1	2	1	1	1	4	1	1	5	4	5	5	2	4	3	4	4	4	5	5	5	5	5	2	4	3	4	5	1	1	3	2	1	1	3	2	2	4	3
1	2	1	1	1	4	1	1	5	5	4	5	5	2	5	5	4	5	5	2	2	4	3	4	4	4	5	5	1	1	3	1	1	3	1	2	2	2	1
1	2	1	1	2	2	1	1	5	5	5	2	3	3	5	4	4	4	4	5	3	5	4	4	4	5	5	4	4	2	3	2	1	2	1	4	1	2	2
2	2	1	2	2	3	1	1	5	3	5	4	4	4	4	4	5	4	4	3	5	3	4	3	4	5	4	3	1	2	1	1	2	3	2	3	2	2	2
1	2	2	1	2	1	2	2	4	5	3	5	4	5	3	5	4	2	5	4	5	4	5	2	5	4	5	4	1	2	1	1	2	4	3	3	3	2	1
1	3	2	1	2	4	1	1	5	5	4	4	4	5	3	4	3	4	5	4	4	5	3	3	4	3	4	5	1	2	2	1	2	2	2	1	4	4	3
1	2	1	1	2	3	2	1	4	4	5	4	3	4	3	4	3	5	4	3	5	4	4	4	4	5	3	4	1	2	1	1	2	2	2	2	1	2	1
1	1	1	1	2	2	1	2	3	4	4	5	4	5	3	4	4	4	3	5	5	5	4	5	4	3	3	3	2	1	3	3	1	2	1	1	2	2	2
2	3	2	1	2	4	1	2	5	4	5	5	3	4	4	3	5	4	4	4	4	4	5	4	3	5	4	3	2	3	3	2	2	3	1	2	2	3	2
1	2	1	1	2	4	1	1	4	4	5	4	5	3	2	2	4	5	5	4	5	4	4	4	5	3	5	5	2	2	2	1	3	2	1	2	2	2	1
1	2	1	1	2	3	1	1	5	5	3	4	3	2	1	2	1	3	4	4	4	5	4	5	4	3	4	4	1	1	2	4	2	1	2	1	1	1	2
2	3	2	2	1	2	1	2	5	5	5	5	5	5	5	5	4	4	4	5	5	5	5	5	5	5	5	5	4	4	4	4	5	5	4	4	5	4	5
2	3	2	3	2	2	1	2	2	2	2	2	2	4	2	2	4	3	3	4	5	5	5	5	5	5	5	5	4	4	4	4	4	3	4	5	4	3	4
2	3	4	2	1	2	1	3	5	5	5	5	5	5	5	5	5	5	5	5	5	5	5	5	5	5	5	5	5	5	5	5	5	5	5	5	5	5	5
2	3	3	1	2	4	1	1	4	4	4	4	4	4	4	4	4	3	4	4	4	4	4	4	4	4	4	4	5	5	5	5	5	5	5	4	3	4	5
1	3	1	1	2	4	2	2	5	2	2	5	5	5	5	5	5	4	5	3	5	5	5	5	4	4	4	4	4	4	4	4	5	5	4	5	5	5	5
2	2	1	1	2	2	2	1	1	1	1	3	4	4	3	3	4	3	5	4	5	5	5	5	4	4	4	4	5	5	5	4	5	5	5	4	5	5	5
2	3	2	1	2	4	2	2	4	2	2	4	5	4	4	4	5	3	5	3	5	4	5	5	2	4	4	4	4	4	5	5	5	5	5	5	5	5	5
1	3	4	1	2	1	1	3	1	1	1	2	4	4	2	2	3	2	5	5	4	4	4	4	5	4	5	4	5	5	4	5	5	5	5	3	5	5	4
1	2	4	3	2	4	2	1	2	4	2	5	5	5	4	3	3	4	4	5	4	3	2	4	1	4	4	1	3	3	3	3	4	4	2	3	3	4	4
2	3	4	2	1	1	1	3	4	4	4	5	5	5	5	5	5	4	4	5	4	4	4	4	4	4	4	4	3	3	3	3	4	4	4	4	4	4	5
2	1	1	1	2	4	2	1	5	5	5	5	5	5	5	5	5	5	4	3	5	4	4	5	5	5	5	5	3	4	4	4	4	3	3	3	3	3	3
1	2	2	1	2	2	1	1	5	5	5	5	5	5	5	5	5	5	5	5	4	4	4	4	4	4	4	4	3	2	2	2	3	3	3	3	3	3	3
2	1	1	1	2	4	2	1	5	5	5	5	5	5	5	5	5	5	5	5	5	5	5	4	4	5	5	5	4	4	4	4	4	4	4	4	4	3	4
1	2	3	1	1	1	1	1	5	5	5	4	5	5	4	4	5	3	2	2	2	2	1	1	3	4	4	2	1	3	2	4	4	5	3	1	3	1	2
2	1	2	2	2	2	1	2	2	1	1	1	2	2	1	2	2	4	4	5	5	4	4	3	3	4	2	2	4	5	5	5	5	5	3	2	2	3	1
2	2	3	3	2	1	2	2	1	1	2	2	2	1	2	1	1	1	3	3	4	3	4	4	5	5	5	4	3	5	4	4	3	3	3	3	2	2	1
2	2	2	1	1	1	1	1	5	5	4	4	4	4	5	5	5	3	4	2	2	5	4	5	5	4	2	2	3	5	4	3	4	2	4	3	3	3	2
1	1	2	2	2	2	2	1	2	2	1	1	1	2	2	2	2	4	5	4	4	4	5	5	3	5	5	4	5	3	2	5	1	2	1	3	2	3	3
1	2	2	1	1	1	1	2	5	4	5	5	5	4	4	5	5	1	1	2	2	3	3	2	2	1	1	3	1	1	1	2	2	1	2	2	1	1	4
2	1	2	1	2	1	1	2	2	1	2	1	1	1	1	1	2	4	3	4	5	5	5	4	4	5	4	5	1	2	2	1	1	2	3	5	4	3	2
1	3	2	1	1	4	1	3	5	5	5	5	5	5	4	4	5	3	1	1	2	2	3	4	3	5	4	2	5	5	4	5	3	3	4	5	3	4	3
1	1	2	2	1	4	1	1	5	4	4	4	4	5	4	4	4	5	4	3	3	4	2	2	1	2	2	1	2	1	3	2	3	3	3	3	3	4	5
2	2	4	2	1	1	1	2	5	5	5	5	5	5	4	4	5	2	2	1	2	1	1	1	1	2	3	4	3	1	1	2	4	4	5	3	5	3	4
2	2	4	2	2	2	2	2	2	2	2	2	2	1	1	1	2	2	4	5	4	4	4	3	4	5	4	2	1	2	2	1	3	3	3	2	1	2	4
2	2	4	1	1	1	1	3	4	4	4	4	5	5	4	4	5	4	2	2	3	4	4	4	4	2	2	1	5	4	4	5	3	3	1	2	1	2	4
2	1	1	1	2	4	2	1	2	2	2	1	1	2	2	1	1	1	3	2	2	2	4	4	4	4	5	5	1	1	3	4	4	5	3	3	3	5	4
2	2	1	1	1	1	1	1	4	4	5	5	5	5	5	4	4	5	4	3	3	4	4	3	4	4	4	4	3	3	2	4	4	1	1	2	1	1	2
2	1	2	1	2	4	2	2	1	1	1	1	2	2	2	1	1	4	4	5	4	4	5	4	5	4	3	1	4	4	4	3	2	2	1	1	3	4	4
2	2	3	1	1	1	1	2	4	4	4	5	5	5	5	5	5	1	2	1	1	2	3	4	5	3	4	2	5	4	4	5	4	4	5	5	3	3	3
2	2	2	1	2	4	2	2	2	2	2	2	1	1	2	2	1	5	4	5	5	4	4	4	4	2	2	2	3	5	5	4	3	1	1	2	1	3	2
1	3	4	1	2	4	2	3	2	2	2	1	1	2	1	2	2	4	5	5	4	4	2	2	2	1	2	1	3	3	2	3	3	2	1	1	1	2	3
1	2	1	2	2	4	1	2	2	2	1	4	4	4	3	2	4	1	2	4	5	4	3	3	1	3	1	5	2	2	3	2	2	3	3	4	5	1	2
2	3	4	3	2	1	1	2	1	2	2	1	2	1	1	1	3	4	4	3	5	5	3	4	3	2	1	1	2	3	2	2	1	3	4	4	5	3	3
2	1	1	3	1	2	2	2	5	4	4	5	5	5	5	4	3	4	2	4	2	3	3	4	4	2	3	1	1	1	3	3	4	3	3	1	2	1	1
2	2	3	1	2	4	1	3	2	1	1	2	2	3	4	5	4	4	4	5	4	2	2	3	4	5	5	4	4	5	4	4	5	3	3	3	1	2	2
2	2	3	3	2	2	1	2	1	2	2	3	3	2	4	5	5	5	5	4	3	2	1	2	2	2	3	4	2	2	1	3	3	5	4	2	1	2	1
1	2	2	3	1	4	2	1	5	4	4	5	4	4	4	5	3	3	4	4	5	5	3	4	1	2	1	1	3	3	2	4	5	5	4	2	3	1	1
2	2	2	1	1	1	1	1	4	3	4	5	5	4	5	5	3	2	1	1	2	3	2	2	1	3	5	4	3	3	2	4	5	4	4	3	5	4	1
1	1	3	1	1	2	1	1	5	4	4	5	5	4	3	3	1	4	5	3	5	4	5	5	3	1	2	2	3	2	1	1	2	3	4	4	3	2	2
2	2	3	1	1	1	1	2	5	5	4	4	5	3	1	1	3	5	5	4	3	4	2	1	3	2	4	5	4	3	4	3	5	4	1	1	2	1	2
1	2	1	1	1	3	1	1	5	5	4	5	4	4	5	4	4	2	2	1	3	4	2	2	1	2	1	2	4	3	3	2	1	1	3	4	5	4	4
2	2	3	2	1	1	1	2	5	4	5	4	4	5	4	4	3	3	2	1	2	2	3	1	2	2	4	4	1	1	1	2	4	3	5	3	4	4	2
2	1	2	3	2	4	2	1	2	1	1	2	2	2	3	1	2	3	4	3	1	2	4	3	5	5	4	3	3	4	3	2	2	1	2	5	4	3	2
2	2	2	1	1	1	1	1	4	3	4	5	5	4	5	5	3	2	1	1	2	3	2	2	1	3	5	4	3	3	2	4	5	4	4	3	5	4	1
2	2	3	1	1	1	1	2	5	5	4	4	4	5	4	5	5	3	1	2	2	2	1	1	3	5	4	5	1	2	2	3	5	3	4	4	3	2	1
2	2	1	2	1	1	1	1	5	3	4	4	5	4	5	5	4	1	1	2	2	2	1	3	2	5	4	5	2	1	1	2	3	5	3	4	4	2	1
1	1	1	1	1	1	1	1	5	5	4	4	4	5	4	5	5	2	1	2	2	3	1	1	2	4	4	5	3	1	2	5	4	2	4	3	5	4	2
1	2	2	2	1	2	2	2	5	4	4	3	4	5	2	1	3	4	1	5	4	4	5	5	3	3	2	3	5	4	5	4	2	1	3	2	4	3	3
1	1	1	1	2	4	2	3	1	1	2	1	2	2	1	1	1	3	2	4	4	5	5	5	5	4	3	4	3	3	4	5	2	3	1	3	4	5	4
1	2	2	1	2	1	2	2	1	1	1	2	2	1	1	2	2	3	3	5	5	5	4	3	4	4	2	3	2	1	1	2	1	1	2	3	2	4	3
2	2	3	1	1	1	1	2	5	5	5	4	5	4	4	5	4	1	2	3	1	3	4	4	5	4	5	5	4	5	5	4	3	4	5	3	2	2	1
1	1	2	1	1	1	1	3	5	5	5	4	4	5	5	5	5	3	1	2	2	3	4	3	3	1	1	2	4	3	2	1	1	2	2	1	1	4	4
2	2	1	1	2	4	2	1	2	2	1	1	2	2	1	1	3	4	4	5	4	3	4	4	5	2	2	3	5	4	2	1	3	3	3	2	1	1	3
1	1	1	1	1	1	1	2	5	5	4	4	5	5	4	4	4	3	2	2	2	3	1	4	5	5	4	3	2	5	4	4	4	3	2	2	4	3	1
2	2	2	1	1	4	2	1	5	5	4	4	5	3	1	1	3	5	4	5	5	4	3	3	4	4	5	5	2	2	1	3	5	4	5	5	4	4	2
2	2	2	2	2	1	2	2	2	2	1	2	2	1	1	1	2	4	5	4	4	5	4	2	3	4	4	3	4	5	3	3	5	4	3	2	2	1	1
2	1	1	3	1	1	2	2	5	4	4	5	2	4	4	5	4	4	3	2	4	3	1	1	5	4	5	5	1	5	5	4	3	4	5	4	2	1	2
1	3	2	2	1	1	1	1	4	2	5	5	3	1	2	4	5	3	4	2	2	3	5	1	4	2	3	3	1	1	3	5	4	5	3	3	2	3	4
1	2	2	1	1	4	1	1	2	2	1	2	5	4	3	2	4	2	4	4	4	5	3	4	2	4	2	3	2	1	3	4	1	4	5	3	2	3	4
1	3	2	1	1	4	1	2	5	2	4	4	4	2	4	2	2	2	5	4	3	2	4	4	4	5	4	2	2	1	3	4	3	3	2	3	3	4	1
