# Supplementary material for: Datasets of social capital and business performance in the Nigerian informal sector
Source: Data Brief. 2021 Feb 27;35:106918. doi: 10.1016/j.dib.2021.106918 (PMC7966821; doi:10.1016/j.dib.2021.106918)
Supplement: Supplementary file 2 [file mmc2.zip]

Archive with 2 entries (1 files):
- mmc2/
- mmc2/dataset2.sav
